# Supplementary material for: Genome-Wide Transcriptional Responses of Marine Nematode Litoditis marina to Hyposaline and Hypersaline Stresses
Source: Front Physiol. 2021 May 4;12:672099. doi: 10.3389/fphys.2021.672099 (PMC8129518; doi:10.3389/fphys.2021.672099)
Supplement: Supplementary file 1 [file Table_1.XLSX]

## Sheet: primers information
Gene	Primer name	Primer sequence (5'--->3')
EVM0013809/cdc-42 (reference gene)	F	CCGCTGGACAAGAAGATTACG
	R	CTTGGCACAGTGATGAGCTATT
EVM0003534/transthyretin-like family	F	TCTCTCGGTTGTAGCAGCCAAGA
	R	CACAGTTGCGAGCAAGTCATTGG
EVM0007411/tps-2	F	CACGGTCTCCGCTTATTATGT
	R	CCTTCAAGCACACTTCCAACA
EVM0000190/dop-1	F	GCAGCAAGCAACATCCTTTCTGATT
	R	GTGAAGTGGATGGCGAAGCAAGA
EVM0013383/glc-4	F	ATGCATTTGGCTCGTTACCCA
	R	GCACCCGTATCGCATTCATAT
EVM0009741/eat-2	F	GGATGTTCAATTATTGCCACTATTG
	R	CAAAAACCAGGGAAGCCACTC
EVM0012843/ser-1	F	GGCAACTGCTAACGGGTTCA
	R	ATCACCATCTGGACTGGATTG
EVM0015448/npr-6	F	GTGCATCACTCTAGTTCCGTAA
	R	CAGCATACGGCATCACAAGCA
EVM0010018/npr-4	F	GTCGTGTGCTGTATATCAGCT
	R	ACAGAAATGGCAGTTAGGGTG
EVM0004010/kcc-2	F	CGCCAACAACTCGAATCACAT
	R	GGTGTAGTCACCACAGAACTC
EVM0012374/twk-24	F	ATTTGTGGGGAGGCGTGTACT
	R	CCACTCGAGTAAAATTGTGAATACC
EVM0013022/elo-2	F	CGGGTATTGCCGCGTATAAGT
	R	AACCCCAGAAGCCAGTAGAG
EVM0001302/fat-4	F	TGCCACAAATGTCGTCGGTCG
	R	CGGAAGAGCATTCAGCAACCAGT
EVM0007116/tba-5	F	CACACCACCCTTGAGCACTCT
	R	GGCGATCATGCGGTTCAGATTT
EVM0002243/col-156	F	GTCATGACAGAAATGCACCAG
	R	AGCAGGTCCACAGTTGCATTG
EVM0005554/col-107	F	CGTCATGGTCGGATCCCTCTT
	R	TGGCACCGATGTTACTGCGTTC
