# Supplementary material for: Genome-Wide Transcriptional Responses of Marine Nematode Litoditis marina to Hyposaline and Hypersaline Stresses
Source: Front Physiol. 2021 May 4;12:672099. doi: 10.3389/fphys.2021.672099 (PMC8129518; doi:10.3389/fphys.2021.672099)
Supplement: Supplementary file 2 [file Table_2.XLSX]

## Sheet: 1209 DEGs under low salinity
	gene_id	0.3% vs 3%_log2FoldChange	0.3% vs 3%_padj	gene_description
Up-regulated DEGs
	EVM0012206	7.36011	0.0361274	PF00011:Hsp20/alpha crystallin family
	EVM0017308	7.20251	3.91537e-10	-
	EVM0006826	7.09143	8.08856e-07	-
	EVM0011726	6.99929	1.19462e-06	PF02520:Domain of unknown function DUF148
	EVM0016088	6.19564	1.06126e-164	-
	EVM0003638	5.82755	0.000773015	-
	EVM0013781	5.81526	0.000376939	-
	EVM0004814	5.63861	0.000186278	-
	EVM0008374	5.48708	6.37502e-82	PF13246:Cation transport ATPase (P-type)|PF00689:Cation transporting ATPase, C-terminus|PF08282:haloacid dehalogenase-like hydrolase|PF00122:E1-E2 ATPase
	EVM0000193	5.41717	9.07976e-38	-
	EVM0009757	5.34509	0.00287672	-
	EVM0004158	5.20921	0.00442796	-
	EVM0008163	5.03468	8.46927e-184	-
	EVM0000094	4.97137	8.6549e-156	PF07885:Ion channel
	EVM0002853	4.89197	7.25769e-99	-
	novel.73	4.86676	1.38353e-08	-
	EVM0014581	4.85642	4.63047e-20	-
	EVM0000886	4.75916	2.93866e-49	-
	EVM0016423	4.62654	9.16513e-45	-
	EVM0016740	4.34762	1.35693e-11	-
	EVM0001498	4.31791	0.0195476	-
	EVM0012051	4.27461	0.0182173	PF13383:Methyltransferase domain
	EVM0005164	4.19658	1.93481e-15	PF07885:Ion channel
	EVM0014282	4.19505	1.38338e-137	PF00654:Voltage gated chloride channel
	EVM0011319	4.14809	0.0369527	-
	EVM0000473	3.92658	0.00950193	-
	EVM0004358	3.8843	1.43478e-10	-
	EVM0005475	3.84032	6.30859e-24	PF00083:Sugar (and other) transporter
	EVM0008388	3.8278	2.67939e-07	PF01705:CX module
	EVM0002982	3.79963	5.96739e-05	PF07690:Major Facilitator Superfamily
	EVM0004204	3.76769	4.49824e-10	PF07690:Major Facilitator Superfamily
	EVM0010494	3.72744	2.81328e-87	-
	EVM0009653	3.65643	3.96373e-16	PF01400:Astacin (Peptidase family M12A)|PF00431:CUB domain
	EVM0010644	3.64766	7.05431e-38	-
	EVM0000321	3.55033	3.20796e-33	PF07690:Major Facilitator Superfamily
	novel.566	3.53758	0.0317737	-
	EVM0005836	3.53511	5.55381e-46	PF01384:Phosphate transporter family
	EVM0003915	3.53399	1.53074e-126	PF01593:Flavin containing amine oxidoreductase
	EVM0012292	3.47708	8.599e-12	PF01697:Glycosyltransferase family 92
	EVM0007890	3.43574	0.0411224	PF16076:Acyltransferase C-terminus|PF01553:Acyltransferase
	EVM0002114	3.41239	9.1788e-05	PF00916:Sulfate permease family|PF01740:STAS domain
	EVM0003204	3.37754	2.91246e-07	PF13537:Glutamine amidotransferase domain|PF00733:Asparagine synthase
	EVM0003938	3.34434	1.49046e-20	-
	EVM0002236	3.32785	0.0156968	-
	EVM0007739	3.30853	1.52979e-42	PF17351:Family of unknown function (DUF5380)
	EVM0004904	3.29173	0.00132301	PF01431:Peptidase family M13
	EVM0002648	3.24494	0.00622552	PF03712:Copper type II ascorbate-dependent monooxygenase, C-terminal domain|PF03351:DOMON domain|PF01082:Copper type II ascorbate-dependent monooxygenase, N-terminal domain
	EVM0008398	3.17903	1.65367e-09	-
	EVM0014087	3.17355	3.77351e-05	-
	EVM0017026	3.16015	3.58368e-09	-
	EVM0002845	3.1535	2.55473e-40	PF01826:Trypsin Inhibitor like cysteine rich domain
	EVM0007413	3.15079	7.36674e-05	PF00149:Calcineurin-like phosphoesterase
	EVM0000868	3.14289	9.00498e-06	PF04909:Amidohydrolase
	novel.280	3.12779	0.00629374	PF05611:Caenorhabditis elegans protein of unknown function (DUF780)
	novel.284	3.12485	6.57744e-05	-
	EVM0005515	3.07469	2.73469e-18	-
	EVM0016521	2.98009	0.0192449	PF01266:FAD dependent oxidoreductase
	EVM0010943	2.96991	1.24364e-06	-
	EVM0009611	2.94719	0.000499217	-
	EVM0008623	2.94498	1.60297e-08	-
	EVM0001880	2.92251	0.0200929	-
	EVM0003393	2.89905	1.60038e-36	-
	EVM0007682	2.88337	7.35082e-55	PF03522:Solute carrier family 12|PF00324:Amino acid permease
	EVM0008149	2.86094	2.97408e-66	PF00626:Gelsolin repeat
	novel.802	2.83636	0.00707713	-
	EVM0004611	2.83406	0.0223628	PF01030:Receptor L domain
	EVM0007565	2.81641	6.85022e-06	PF00011:Hsp20/alpha crystallin family
	EVM0002485	2.81246	1.44385e-70	PF00982:Glycosyltransferase family 20
	EVM0008743	2.80472	3.15511e-10	PF00107:Zinc-binding dehydrogenase|PF08240:Alcohol dehydrogenase GroES-like domain
	EVM0014274	2.7805	7.46818e-07	PF03268:Caenorhabditis protein of unknown function, DUF267
	EVM0004846	2.75755	4.79444e-17	PF01593:Flavin containing amine oxidoreductase
	novel.200	2.7083	0.0496535	-
	EVM0017423	2.68393	1.02614e-06	PF00011:Hsp20/alpha crystallin family
	EVM0012765	2.67707	0.000451363	PF00635:MSP (Major sperm protein) domain
	EVM0014748	2.66839	0.000116076	PF01030:Receptor L domain
	EVM0012566	2.66776	2.75422e-10	PF01384:Phosphate transporter family
	EVM0013691	2.66753	6.4821e-79	-
	EVM0015259	2.63053	1.08408e-33	PF03522:Solute carrier family 12|PF00324:Amino acid permease
	EVM0014631	2.61927	0.00507636	-
	EVM0007207	2.60726	5.27539e-91	PF01593:Flavin containing amine oxidoreductase
	novel.502	2.59815	0.0152847	PF07312:Protein of unknown function (DUF1459)
	EVM0009663	2.5941	0.0104059	PF01553:Acyltransferase
	EVM0004625	2.58076	1.68765e-09	PF00135:Carboxylesterase family
	EVM0010567	2.56649	2.68651e-19	-
	EVM0011213	2.53619	0.032321	-
	EVM0012839	2.53131	5.97903e-13	PF00230:Major intrinsic protein
	novel.848	2.50569	0.00505672	-
	EVM0004675	2.49378	1.51312e-33	-
	EVM0012899	2.48057	0.0463963	-
	EVM0000551	2.44909	1.69789e-07	-
	EVM0009906	2.44528	8.82273e-13	PF00149:Calcineurin-like phosphoesterase|PF14008:Iron/zinc purple acid phosphatase-like protein C|PF16656:Purple acid Phosphatase, N-terminal domain
	EVM0014560	2.41833	2.5966e-06	PF00011:Hsp20/alpha crystallin family
	EVM0009951	2.41014	0.030114	PF03057:DUF236 repeat
	EVM0008549	2.40296	1.60768e-21	PF00112:Papain family cysteine protease
	EVM0007411	2.37996	1.9157e-62	PF00982:Glycosyltransferase family 20
	EVM0015594	2.34195	3.37055e-33	PF00083:Sugar (and other) transporter
	EVM0009573	2.34166	2.05282e-18	PF11594:Mediator complex subunit 28
	EVM0009122	2.32942	4.72008e-36	PF09261:Alpha mannosidase middle domain|PF07748:Glycosyl hydrolases family 38 C-terminal domain|PF01074:Glycosyl hydrolases family 38 N-terminal domain
	EVM0009537	2.32779	7.50081e-37	PF05978:Ion channel regulatory protein UNC-93
	EVM0010339	2.30994	2.31258e-17	PF16486:N-terminal domain of argonaute|PF02170:PAZ domain|PF16487:Mid domain of argonaute|PF16488:Argonaute linker 2 domain|PF02171:Piwi domain|PF08699:Argonaute linker 1 domain
	EVM0009719	2.30351	3.16241e-05	-
	EVM0016317	2.28438	1.69065e-07	-
	EVM0000453	2.25297	0.0205756	-
	novel.913	2.25043	0.00178645	-
	EVM0000341	2.23497	5.17664e-17	PF00012:Hsp70 protein
	novel.221	2.22314	2.52765e-06	-
	EVM0012770	2.2121	2.02571e-32	PF01062:Bestrophin, RFP-TM, chloride channel
	novel.316	2.20873	0.000123618	-
	EVM0012480	2.20845	4.19458e-20	PF00858:Amiloride-sensitive sodium channel
	EVM0015646	2.20384	1.99231e-07	PF07859:alpha/beta hydrolase fold
	EVM0013658	2.20278	7.05431e-38	-
	EVM0002470	2.18749	4.57307e-07	PF00011:Hsp20/alpha crystallin family
	EVM0015491	2.18418	9.0396e-31	-
	EVM0013407	2.17877	1.55562e-07	PF00102:Protein-tyrosine phosphatase
	novel.154	2.16915	3.29044e-17	-
	EVM0001928	2.16638	1.26945e-05	PF00328:Histidine phosphatase superfamily (branch 2)
	novel.588	2.14189	0.0156816	-
	EVM0014250	2.13391	3.24914e-17	-
	EVM0010924	2.13358	0.000571646	PF07679:Immunoglobulin I-set domain
	EVM0004961	2.13199	0.000154562	-
	EVM0008010	2.12293	1.24033e-27	PF03522:Solute carrier family 12|PF00324:Amino acid permease
	EVM0007577	2.12053	2.08784e-17	PF01274:Malate synthase|PF13714:Phosphoenolpyruvate phosphomutase|PF00463:Isocitrate lyase family
	EVM0001781	2.12005	1.93034e-14	PF01674:Lipase (class 2)
	EVM0004911	2.11484	1.62518e-12	PF03227:Gamma interferon inducible lysosomal thiol reductase (GILT)
	EVM0006272	2.11009	3.81185e-12	-
	EVM0010207	2.10377	6.50018e-22	PF01826:Trypsin Inhibitor like cysteine rich domain
	EVM0012743	2.09304	6.77569e-15	PF01266:FAD dependent oxidoreductase
	EVM0007303	2.08932	1.80899e-05	PF00135:Carboxylesterase family
	EVM0005210	2.08921	7.11263e-09	-
	EVM0010819	2.08886	8.02142e-07	-
	EVM0000360	2.08589	0.000141441	PF07801:Protein of unknown function (DUF1647)
	EVM0009997	2.08078	4.34076e-20	-
	EVM0009234	2.07809	0.0462599	PF00008:EGF-like domain|PF00858:Amiloride-sensitive sodium channel
	EVM0009490	2.07608	0.0123796	-
	EVM0009575	2.0723	0.00425112	PF01566:Natural resistance-associated macrophage protein
	EVM0013236	2.07089	3.77574e-10	PF04970:Lecithin retinol acyltransferase
	EVM0009562	2.06116	3.13557e-14	PF00248:Aldo/keto reductase family
	EVM0011386	2.0588	0.00758023	PF00106:short chain dehydrogenase
	EVM0003773	2.05627	5.35078e-07	-
	EVM0004641	2.05579	0.0167584	PF13598:Domain of unknown function (DUF4139)
	EVM0013062	2.05493	0.00464771	PF02460:Patched family
	EVM0016207	2.05435	0.00483547	-
	EVM0012212	2.04506	3.89487e-05	-
	EVM0006179	2.04035	1.59316e-19	PF00375:Sodium:dicarboxylate symporter family
	EVM0000270	2.03481	0.0496089	-
	EVM0014363	2.03032	5.70082e-07	PF06963:Ferroportin1 (FPN1)
	EVM0008298	2.02885	9.49958e-09	PF00375:Sodium:dicarboxylate symporter family
	novel.483	2.02828	3.04505e-09	-
	EVM0000173	2.01948	6.82161e-25	PF13899:Thioredoxin-like
	EVM0007700	2.01887	8.88479e-05	PF00648:Calpain family cysteine protease|PF01067:Calpain large subunit, domain III
	EVM0014143	2.01884	2.11925e-11	PF00005:ABC transporter|PF00664:ABC transporter transmembrane region
	EVM0015484	2.00937	0.0168043	-
	EVM0004080	2.00802	6.79728e-05	PF00335:Tetraspanin family
	EVM0009618	2.00761	1.7568e-05	PF00069:Protein kinase domain
	EVM0012389	1.99868	0.0459053	PF00011:Hsp20/alpha crystallin family
	EVM0017128	1.99763	0.00252119	-
	EVM0005004	1.9975	9.73423e-17	-
	EVM0016727	1.99161	1.846e-18	PF01490:Transmembrane amino acid transporter protein
	novel.739	1.98838	8.81874e-09	PF03522:Solute carrier family 12|PF00324:Amino acid permease
	EVM0006931	1.98509	7.83968e-06	PF01060:Transthyretin-like family
	EVM0003424	1.98386	0.00617754	-
	EVM0004974	1.98155	0.00503962	PF04145:Ctr copper transporter family
	EVM0007245	1.9799	8.43506e-28	PF00501:AMP-binding enzyme
	EVM0016052	1.97651	1.72608e-05	PF00067:Cytochrome P450
	EVM0014983	1.97544	1.46471e-25	PF13091:PLD-like domain
	EVM0007875	1.97478	2.64752e-11	PF00019:Transforming growth factor beta like domain
	EVM0001751	1.96972	5.67019e-51	PF07690:Major Facilitator Superfamily
	EVM0013313	1.96608	6.02488e-12	PF00011:Hsp20/alpha crystallin family
	EVM0008165	1.96457	5.78383e-28	-
	EVM0008894	1.96082	3.53068e-29	PF01496:V-type ATPase 116kDa subunit family
	novel.975	1.94505	7.09832e-15	-
	EVM0008733	1.94419	4.73579e-17	PF00191:Annexin
	EVM0002850	1.94094	5.19325e-12	PF13561:Enoyl-(Acyl carrier protein) reductase
	EVM0000118	1.93679	4.68501e-27	PF02460:Patched family
	novel.491	1.93549	1.09951e-06	-
	EVM0014145	1.9339	7.62171e-05	PF13622:Thioesterase-like superfamily
	EVM0017198	1.93321	0.00394369	PF00149:Calcineurin-like phosphoesterase
	EVM0007934	1.92733	2.55956e-33	PF01496:V-type ATPase 116kDa subunit family
	EVM0004638	1.92361	2.03102e-06	PF01060:Transthyretin-like family
	EVM0003959	1.91688	5.13419e-32	PF05303:Protein of unknown function (DUF727)
	EVM0016308	1.90898	2.80027e-22	PF00595:PDZ domain (Also known as DHR or GLGF)|PF00564:PB1 domain
	novel.367	1.89872	1.07253e-06	-
	EVM0017236	1.89384	7.11867e-13	PF08127:Peptidase family C1 propeptide|PF00112:Papain family cysteine protease
	EVM0010318	1.88746	0.0145409	PF04145:Ctr copper transporter family
	EVM0003838	1.87834	9.99203e-12	PF01060:Transthyretin-like family
	EVM0014997	1.87471	1.21658e-79	PF00505:HMG (high mobility group) box
	EVM0005032	1.87318	5.09598e-12	PF01060:Transthyretin-like family
	EVM0006721	1.87242	3.31899e-18	PF00965:Tissue inhibitor of metalloproteinase
	EVM0005287	1.86605	0.0107476	PF00013:KH domain|PF13920:Zinc finger, C3HC4 type (RING finger)
	EVM0013815	1.85868	0.0370673	PF00013:KH domain|PF13920:Zinc finger, C3HC4 type (RING finger)
	EVM0014735	1.85855	0.0123811	-
	EVM0000618	1.85386	1.51388e-18	-
	EVM0011136	1.84442	0.00206203	PF00188:Cysteine-rich secretory protein family
	EVM0004418	1.842	1.89929e-08	PF03227:Gamma interferon inducible lysosomal thiol reductase (GILT)
	EVM0002957	1.8395	0.00024673	PF01756:Acyl-CoA oxidase|PF02770:Acyl-CoA dehydrogenase, middle domain|PF14749:Acyl-coenzyme A oxidase N-terminal
	EVM0008849	1.83296	4.01311e-18	PF01204:Trehalase
	EVM0009432	1.83245	0.0125449	PF01593:Flavin containing amine oxidoreductase
	EVM0015578	1.83242	2.09837e-37	PF00291:Pyridoxal-phosphate dependent enzyme
	EVM0010577	1.82739	1.78535e-13	PF00201:UDP-glucoronosyl and UDP-glucosyl transferase
	EVM0005891	1.82477	2.38575e-49	PF00343:Carbohydrate phosphorylase
	EVM0002507	1.8213	0.017654	-
	EVM0014638	1.81568	0.000364413	-
	EVM0012863	1.8101	0.0102295	PF07700:Haem-NO-binding|PF00211:Adenylate and Guanylate cyclase catalytic domain|PF07701:Heme NO binding associated
	EVM0009708	1.8059	6.94251e-07	PF02733:Dak1 domain|PF02734:DAK2 domain
	EVM0013109	1.79266	0.00288559	-
	EVM0001759	1.77742	1.09563e-16	PF03188:Eukaryotic cytochrome b561
	EVM0017110	1.7761	6.1388e-22	PF01545:Cation efflux family
	EVM0009016	1.77223	0.00204206	PF01151:GNS1/SUR4 family
	EVM0002448	1.77	3.10741e-15	-
	EVM0010020	1.75969	0.000511888	PF07690:Major Facilitator Superfamily
	EVM0014610	1.75469	0.0432427	-
	EVM0006801	1.75426	1.00575e-07	PF00135:Carboxylesterase family
	EVM0009747	1.75051	7.35106e-07	PF00876:Innexin
	EVM0008075	1.74997	1.66185e-05	PF04916:Phospholipase B
	EVM0011888	1.74849	5.66044e-08	PF13622:Thioesterase-like superfamily
	EVM0002564	1.74656	2.58589e-56	-
	EVM0013523	1.74094	2.94845e-13	PF00012:Hsp70 protein
	EVM0014541	1.7377	0.000171019	-
	EVM0013356	1.73708	4.49635e-08	-
	EVM0000001	1.73595	0.000166113	PF00170:bZIP transcription factor
	EVM0004159	1.73193	5.29232e-16	PF01060:Transthyretin-like family
	EVM0004782	1.73115	1.39389e-06	PF07474:G2F domain|PF12947:EGF domain|PF06119:Nidogen-like|PF00058:Low-density lipoprotein receptor repeat class B
	EVM0000630	1.72706	0.015702	PF01151:GNS1/SUR4 family
	EVM0016707	1.72498	1.62708e-14	PF03982:Diacylglycerol acyltransferase
	EVM0011062	1.72268	1.31577e-05	PF00389:D-isomer specific 2-hydroxyacid dehydrogenase, catalytic domain|PF02826:D-isomer specific 2-hydroxyacid dehydrogenase, NAD binding domain
	EVM0004283	1.72257	6.07432e-38	PF03820:Tricarboxylate carrier
	EVM0011872	1.71845	6.93411e-32	-
	EVM0014406	1.71362	6.1997e-06	PF00328:Histidine phosphatase superfamily (branch 2)
	EVM0005901	1.70778	0.0323805	PF00069:Protein kinase domain
	EVM0016890	1.69687	1.89694e-05	PF00651:BTB/POZ domain
	EVM0008827	1.69663	1.2453e-48	-
	EVM0011968	1.6924	2.67204e-20	-
	EVM0016123	1.68478	0.000454849	PF00651:BTB/POZ domain
	EVM0000728	1.68403	0.0299121	PF01510:N-acetylmuramoyl-L-alanine amidase
	novel.57	1.6832	3.70273e-19	PF14497:Glutathione S-transferase, C-terminal domain|PF02798:Glutathione S-transferase, N-terminal domain
	EVM0015079	1.68176	5.56106e-06	PF00083:Sugar (and other) transporter
	EVM0012890	1.67915	0.00244485	PF00059:Lectin C-type domain
	EVM0002248	1.67184	9.91208e-10	-
	novel.695	1.67127	0.00116611	-
	EVM0000138	1.66776	3.33813e-06	-
	EVM0016156	1.66468	7.81045e-24	PF01471:Putative peptidoglycan binding domain|PF00413:Matrixin
	EVM0009845	1.66146	2.59105e-14	PF00314:Thaumatin family
	EVM0005814	1.65987	6.17616e-11	PF01490:Transmembrane amino acid transporter protein
	EVM0003337	1.65826	1.29105e-26	-
	EVM0014248	1.65573	2.01835e-07	PF00396:Granulin
	EVM0013338	1.65369	1.35616e-18	PF05577:Serine carboxypeptidase S28
	EVM0007912	1.64908	7.17094e-09	PF07714:Protein tyrosine kinase
	EVM0013510	1.64415	1.60627e-08	PF00011:Hsp20/alpha crystallin family
	EVM0005403	1.63515	0.00243213	PF01161:Phosphatidylethanolamine-binding protein
	EVM0014906	1.63223	5.01474e-09	PF05153:Myo-inositol oxygenase
	EVM0012621	1.62962	3.22901e-08	-
	EVM0003534	1.62864	3.54836e-09	PF01060:Transthyretin-like family
	EVM0013705	1.62774	1.92789e-10	-
	EVM0016711	1.62545	6.30216e-36	PF00505:HMG (high mobility group) box
	novel.433	1.62144	2.0847e-05	-
	EVM0013022	1.61671	3.75488e-25	PF01151:GNS1/SUR4 family
	EVM0001362	1.61464	1.99113e-21	-
	EVM0007061	1.61409	0.00894677	PF14497:Glutathione S-transferase, C-terminal domain|PF02798:Glutathione S-transferase, N-terminal domain
	novel.457	1.60687	1.96098e-12	-
	EVM0015849	1.60316	0.0287527	PF00014:Kunitz/Bovine pancreatic trypsin inhibitor domain
	EVM0000070	1.60271	5.28178e-15	PF00092:von Willebrand factor type A domain
	EVM0006708	1.60012	1.57604e-12	-
	EVM0004435	1.59983	9.87147e-07	PF00106:short chain dehydrogenase
	EVM0003591	1.59766	1.16381e-10	PF00083:Sugar (and other) transporter
	EVM0006979	1.59717	6.25457e-05	-
	EVM0007095	1.5947	1.79991e-06	PF00396:Granulin
	EVM0011529	1.59202	2.73459e-27	PF03820:Tricarboxylate carrier
	EVM0014568	1.58884	0.000707046	-
	EVM0017357	1.5876	2.93333e-12	PF01060:Transthyretin-like family
	EVM0009956	1.58522	1.74279e-26	PF11838:ERAP1-like C-terminal domain|PF01433:Peptidase family M1 domain
	EVM0009263	1.58518	7.10548e-10	PF02191:Olfactomedin-like domain|PF01391:Collagen triple helix repeat (20 copies)
	EVM0004658	1.58436	6.49722e-07	PF01060:Transthyretin-like family
	EVM0009386	1.58306	3.70972e-07	PF07690:Major Facilitator Superfamily
	EVM0010520	1.58191	5.2206e-05	-
	EVM0003884	1.58	0.000610533	-
	novel.933	1.57692	4.05023e-11	PF00650:CRAL/TRIO domain
	EVM0005419	1.57145	1.04876e-38	PF00324:Amino acid permease|PF03522:Solute carrier family 12
	EVM0011152	1.57064	1.41223e-12	PF13193:AMP-binding enzyme C-terminal domain|PF00501:AMP-binding enzyme
	EVM0000389	1.56691	0.0224474	PF04515:Plasma-membrane choline transporter
	EVM0004109	1.56456	0.00600255	-
	EVM0015459	1.56408	7.31741e-13	PF00155:Aminotransferase class I and II
	EVM0015987	1.56188	0.00779221	PF00092:von Willebrand factor type A domain|PF00059:Lectin C-type domain
	EVM0016549	1.56003	0.000369569	PF00011:Hsp20/alpha crystallin family
	EVM0008110	1.55679	4.94118e-17	-
	EVM0010105	1.55004	2.40916e-18	PF01060:Transthyretin-like family
	EVM0014660	1.54375	3.54379e-05	PF00282:Pyridoxal-dependent decarboxylase conserved domain
	EVM0009258	1.54304	0.00324845	PF02118:Srg family chemoreceptor
	EVM0006091	1.54229	2.3411e-06	PF00876:Innexin
	EVM0016568	1.54066	1.40533e-10	-
	EVM0003088	1.53827	1.44805e-07	PF03301:Tryptophan 2,3-dioxygenase
	EVM0015695	1.53799	0.0116373	-
	EVM0003090	1.53577	1.59915e-07	PF00635:MSP (Major sperm protein) domain
	EVM0015822	1.53566	4.92706e-07	PF00092:von Willebrand factor type A domain|PF00059:Lectin C-type domain
	EVM0012949	1.53494	0.0139704	-
	novel.616	1.52934	0.0224336	-
	EVM0001500	1.52843	2.44263e-08	-
	EVM0008342	1.52793	0.0196948	-
	EVM0010859	1.52469	0.0135059	-
	EVM0002818	1.52372	8.05306e-11	PF01467:Cytidylyltransferase-like
	EVM0016664	1.52372	0.0400892	PF02932:Neurotransmitter-gated ion-channel transmembrane region|PF02931:Neurotransmitter-gated ion-channel ligand binding domain
	EVM0005868	1.52298	1.98374e-05	PF00067:Cytochrome P450
	EVM0017238	1.52286	3.87311e-12	PF13802:Galactose mutarotase-like|PF01055:Glycosyl hydrolases family 31|PF17137:Domain of unknown function (DUF5110)
	EVM0011592	1.52163	2.31918e-16	PF00264:Common central domain of tyrosinase|PF01549:ShK domain-like
	novel.3	1.51924	2.79444e-07	-
	EVM0003180	1.51699	0.00181825	-
	EVM0003035	1.51555	0.0352714	-
	EVM0008914	1.51209	0.0214541	-
	EVM0002010	1.50963	0.00105414	PF00651:BTB/POZ domain
	EVM0004308	1.50952	0.0081223	PF14497:Glutathione S-transferase, C-terminal domain|PF02798:Glutathione S-transferase, N-terminal domain
	EVM0010060	1.50793	0.0187436	-
	EVM0012152	1.50621	5.51179e-06	PF14625:Lustrin, cysteine-rich repeated domain|PF01683:EB module|PF00014:Kunitz/Bovine pancreatic trypsin inhibitor domain
	EVM0017556	1.5022	0.0488625	-
	EVM0014622	1.5012	2.13266e-09	PF01565:FAD binding domain
	EVM0005663	1.49727	0.00238495	-
	EVM0017448	1.49717	3.17962e-08	PF01981:Peptidyl-tRNA hydrolase PTH2
	EVM0005869	1.49638	5.08086e-07	PF00328:Histidine phosphatase superfamily (branch 2)
	novel.707	1.4947	0.00407541	PF00059:Lectin C-type domain
	EVM0012640	1.49189	1.38979e-17	PF00105:Zinc finger, C4 type (two domains)
	EVM0011506	1.49136	0.00104462	-
	EVM0013631	1.49104	5.70082e-07	-
	novel.963	1.49051	3.8148e-05	-
	EVM0017069	1.49042	0.000350059	PF01565:FAD binding domain
	EVM0015955	1.48998	6.37606e-14	-
	EVM0007475	1.48676	1.39065e-06	PF00255:Glutathione peroxidase
	novel.58	1.48381	1.15576e-06	PF00201:UDP-glucoronosyl and UDP-glucosyl transferase
	EVM0016175	1.47933	0.0102547	PF07801:Protein of unknown function (DUF1647)
	EVM0009286	1.47928	1.99231e-07	PF01757:Acyltransferase family
	EVM0004971	1.4773	4.39674e-10	-
	EVM0008531	1.476	0.00242646	-
	EVM0002803	1.4751	0.00649733	-
	EVM0013375	1.46782	1.09003e-32	PF10328:Serpentine type 7TM GPCR chemoreceptor Srx
	EVM0005924	1.46456	9.09197e-06	-
	EVM0002112	1.46034	3.19015e-29	PF03770:Inositol polyphosphate kinase
	EVM0017551	1.45712	0.0117498	PF00094:von Willebrand factor type D domain|PF03782:AMOP domain|PF06119:Nidogen-like|PF00084:Sushi repeat (SCR repeat)
	EVM0003343	1.4528	4.69984e-21	PF01204:Trehalase
	EVM0001630	1.45084	0.0338392	-
	EVM0006595	1.44841	0.0104059	PF00078:Reverse transcriptase (RNA-dependent DNA polymerase)|PF03732:Retrotransposon gag protein
	EVM0007814	1.44583	0.000139026	PF02408:CUB-like domain
	EVM0005993	1.44282	3.76835e-07	-
	EVM0009814	1.44273	0.000654196	PF04909:Amidohydrolase
	EVM0005648	1.44076	1.36097e-07	-
	EVM0001922	1.43942	1.87004e-12	PF08385:Dynein heavy chain, N-terminal region 1|PF08393:Dynein heavy chain, N-terminal region 2
	EVM0007750	1.4386	4.56744e-15	-
	EVM0009504	1.43727	0.00127536	-
	EVM0017087	1.43631	0.00476149	PF01549:ShK domain-like
	EVM0011974	1.4287	0.00124503	PF00083:Sugar (and other) transporter
	EVM0009632	1.42855	0.0288647	PF00059:Lectin C-type domain
	EVM0003791	1.42723	0.0329202	-
	EVM0000210	1.4256	9.43076e-30	PF00171:Aldehyde dehydrogenase family
	EVM0005209	1.42467	2.08721e-07	-
	EVM0016021	1.42438	0.0169709	PF00753:Metallo-beta-lactamase superfamily
	EVM0001986	1.42437	1.17557e-07	PF02770:Acyl-CoA dehydrogenase, middle domain|PF14749:Acyl-coenzyme A oxidase N-terminal|PF01756:Acyl-CoA oxidase
	EVM0013328	1.42306	0.00144528	-
	EVM0003221	1.42228	1.66126e-06	PF00105:Zinc finger, C4 type (two domains)|PF00104:Ligand-binding domain of nuclear hormone receptor
	novel.286	1.42193	2.12527e-06	-
	EVM0011706	1.42046	3.16942e-08	PF00626:Gelsolin repeat
	EVM0010436	1.41833	7.50779e-12	-
	EVM0001102	1.41753	0.0348819	-
	EVM0000599	1.41585	0.00142197	PF01826:Trypsin Inhibitor like cysteine rich domain
	EVM0010247	1.41501	0.0036456	PF02520:Domain of unknown function DUF148
	EVM0004994	1.41438	0.000753128	PF13920:Zinc finger, C3HC4 type (RING finger)|PF07177:Neuralized
	EVM0005197	1.4125	0.0322479	-
	EVM0004248	1.41122	5.21058e-06	PF08246:Cathepsin propeptide inhibitor domain (I29)|PF00112:Papain family cysteine protease
	EVM0002861	1.4099	6.32461e-06	-
	EVM0000195	1.40633	1.68345e-18	-
	EVM0017597	1.40585	2.46494e-06	-
	EVM0014821	1.40543	5.70575e-07	PF00595:PDZ domain (Also known as DHR or GLGF)
	EVM0008123	1.40498	2.25144e-09	PF05995:Cysteine dioxygenase type I
	EVM0001796	1.40485	0.000104454	PF01553:Acyltransferase
	EVM0014012	1.40476	0.0168794	PF00375:Sodium:dicarboxylate symporter family
	EVM0016028	1.39806	1.76563e-08	-
	novel.453	1.39639	1.55852e-11	PF01060:Transthyretin-like family
	EVM0013507	1.3962	4.75016e-06	-
	EVM0011489	1.39423	8.5886e-22	-
	EVM0001898	1.39316	2.11777e-23	PF00011:Hsp20/alpha crystallin family
	EVM0014998	1.39306	0.000353073	PF00149:Calcineurin-like phosphoesterase
	EVM0000078	1.39205	2.63418e-15	-
	EVM0008872	1.39097	0.00360828	-
	EVM0008641	1.38991	0.0192165	-
	EVM0001980	1.38863	6.78909e-05	-
	EVM0012396	1.38691	2.75116e-06	PF00069:Protein kinase domain
	EVM0012130	1.38649	4.26206e-19	PF00538:linker histone H1 and H5 family
	EVM0008349	1.3827	1.53461e-11	PF00939:Sodium:sulfate symporter transmembrane region
	EVM0005339	1.3818	9.3148e-06	PF03803:Scramblase
	EVM0013037	1.38125	1.1386e-11	PF07914:Protein of unknown function (DUF1679)
	EVM0009545	1.38081	5.88067e-34	PF13598:Domain of unknown function (DUF4139)|PF13600:N-terminal domain of unknown function (DUF4140)
	EVM0011704	1.37928	0.0138988	PF00059:Lectin C-type domain
	EVM0016975	1.37885	0.03033	-
	EVM0006255	1.37732	1.68048e-11	-
	novel.496	1.37595	2.81489e-07	PF02210:Laminin G domain
	EVM0016458	1.37578	0.0191525	-
	EVM0011742	1.37494	1.12399e-18	-
	EVM0014605	1.37434	3.27678e-11	PF01060:Transthyretin-like family
	EVM0008039	1.37199	7.42143e-17	PF01266:FAD dependent oxidoreductase
	EVM0013548	1.37107	9.85626e-17	PF00120:Glutamine synthetase, catalytic domain|PF03951:Glutamine synthetase, beta-Grasp domain
	novel.701	1.36955	2.53346e-17	-
	EVM0004084	1.36945	0.019997	-
	EVM0014845	1.36806	2.62323e-10	PF01740:STAS domain|PF00916:Sulfate permease family
	EVM0016452	1.36704	1.5409e-09	PF00025:ADP-ribosylation factor family
	EVM0000404	1.36573	1.74697e-08	-
	EVM0006283	1.36479	0.000406	PF02826:D-isomer specific 2-hydroxyacid dehydrogenase, NAD binding domain|PF00389:D-isomer specific 2-hydroxyacid dehydrogenase, catalytic domain
	EVM0014234	1.36427	0.0212561	-
	EVM0000324	1.36182	5.40281e-15	PF00867:XPG I-region|PF00752:XPG N-terminal domain
	EVM0016470	1.36031	5.12117e-27	PF01060:Transthyretin-like family
	EVM0007290	1.35559	0.00202156	-
	EVM0017095	1.35521	0.0182396	PF00083:Sugar (and other) transporter
	EVM0001639	1.35475	0.000738925	PF07714:Protein tyrosine kinase
	EVM0001970	1.3487	1.66283e-16	-
	EVM0016676	1.34816	4.09671e-07	PF00307:Calponin homology (CH) domain
	EVM0003798	1.34669	0.042352	-
	EVM0004936	1.34629	1.63814e-06	PF00096:Zinc finger, C2H2 type
	EVM0011368	1.34538	1.69327e-08	PF00105:Zinc finger, C4 type (two domains)|PF00104:Ligand-binding domain of nuclear hormone receptor
	EVM0001280	1.3442	1.14093e-05	-
	EVM0007954	1.34283	6.24001e-13	-
	EVM0000213	1.3426	3.70506e-07	-
	EVM0008950	1.34253	1.08021e-12	PF00149:Calcineurin-like phosphoesterase|PF00651:BTB/POZ domain
	EVM0014536	1.34165	0.00119801	PF00083:Sugar (and other) transporter
	EVM0012601	1.34093	4.52304e-05	PF00201:UDP-glucoronosyl and UDP-glucosyl transferase
	EVM0004215	1.33649	0.0105854	PF00876:Innexin
	EVM0010792	1.33526	1.5265e-11	PF00254:FKBP-type peptidyl-prolyl cis-trans isomerase
	EVM0011608	1.33423	3.59957e-09	-
	EVM0002876	1.33404	0.00135985	-
	EVM0012302	1.33088	2.56163e-06	PF02775:Thiamine pyrophosphate enzyme, C-terminal TPP binding domain|PF02776:Thiamine pyrophosphate enzyme, N-terminal TPP binding domain|PF00205:Thiamine pyrophosphate enzyme, central domain
	EVM0000994	1.32961	2.17346e-06	PF00664:ABC transporter transmembrane region|PF00005:ABC transporter
	EVM0012317	1.3291	3.96775e-08	PF04145:Ctr copper transporter family
	EVM0012723	1.32643	2.24589e-06	PF02274:Amidinotransferase
	EVM0003752	1.32309	7.79226e-09	PF01290:Thymosin beta-4 family
	EVM0007032	1.32231	0.0101108	PF01826:Trypsin Inhibitor like cysteine rich domain
	EVM0005053	1.31929	0.0039418	-
	EVM0008763	1.31912	0.0229454	PF14935:Transmembrane protein 138
	EVM0005840	1.31768	1.85933e-08	PF00328:Histidine phosphatase superfamily (branch 2)
	EVM0013819	1.31766	1.36926e-23	PF00010:Helix-loop-helix DNA-binding domain
	EVM0016035	1.31672	3.86899e-05	PF00293:NUDIX domain
	EVM0004161	1.31448	0.000116076	PF02770:Acyl-CoA dehydrogenase, middle domain|PF01756:Acyl-CoA oxidase|PF14749:Acyl-coenzyme A oxidase N-terminal
	EVM0017622	1.31265	1.96839e-10	-
	EVM0013371	1.31038	0.000155984	-
	EVM0006983	1.31011	1.18725e-06	-
	EVM0007246	1.30661	0.00181917	PF00650:CRAL/TRIO domain
	EVM0017353	1.30314	0.00638238	PF00110:wnt family
	novel.515	1.30202	8.63776e-07	PF00078:Reverse transcriptase (RNA-dependent DNA polymerase)|PF14529:Endonuclease-reverse transcriptase
	novel.580	1.30131	0.0296514	-
	EVM0002182	1.30126	2.10278e-08	PF00370:FGGY family of carbohydrate kinases, N-terminal domain
	EVM0001302	1.30121	9.38085e-06	PF00487:Fatty acid desaturase
	EVM0010840	1.29981	0.00948897	PF01060:Transthyretin-like family
	EVM0002987	1.29872	9.51045e-09	PF01852:START domain
	EVM0000609	1.29767	0.0277471	PF00083:Sugar (and other) transporter
	EVM0009343	1.29578	2.96822e-12	PF15911:WD domain, G-beta repeat
	EVM0014197	1.29515	1.11801e-26	-
	EVM0000725	1.29499	2.25134e-05	PF01545:Cation efflux family
	EVM0009808	1.29426	0.00698003	PF00999:Sodium/hydrogen exchanger family
	EVM0004407	1.29334	0.0491835	-
	novel.375	1.29006	0.0327858	-
	EVM0007942	1.28939	1.04812e-05	PF00650:CRAL/TRIO domain
	EVM0015963	1.28772	8.96879e-09	PF00248:Aldo/keto reductase family
	EVM0000607	1.28764	0.032321	PF00059:Lectin C-type domain
	EVM0017439	1.28682	5.10091e-11	PF01048:Phosphorylase superfamily
	EVM0001901	1.28668	0.00272832	PF10853:Protein of unknown function (DUF2650)
	EVM0000405	1.28444	2.38714e-09	PF04116:Fatty acid hydroxylase superfamily
	EVM0005315	1.28336	1.03909e-19	-
	EVM0007170	1.28278	1.5134e-07	PF00682:HMGL-like|PF00289:Biotin carboxylase, N-terminal domain|PF02785:Biotin carboxylase C-terminal domain|PF02786:Carbamoyl-phosphate synthase L chain, ATP binding domain|PF00364:Biotin-requiring enzyme|PF02436:Conserved carboxylase domain
	EVM0006411	1.28125	0.0344166	PF02784:Pyridoxal-dependent decarboxylase, pyridoxal binding domain|PF00278:Pyridoxal-dependent decarboxylase, C-terminal sheet domain
	EVM0011100	1.27875	0.0172548	PF00201:UDP-glucoronosyl and UDP-glucosyl transferase
	EVM0000281	1.2717	0.0379142	PF00501:AMP-binding enzyme|PF13193:AMP-binding enzyme C-terminal domain
	EVM0001719	1.26796	3.24638e-28	PF02550:Acetyl-CoA hydrolase/transferase N-terminal domain|PF13336:Acetyl-CoA hydrolase/transferase C-terminal domain
	EVM0000930	1.26767	1.36697e-05	PF00962:Adenosine/AMP deaminase
	EVM0002812	1.26734	0.00310713	PF01243:Pyridoxamine 5'-phosphate oxidase|PF10590:Pyridoxine 5'-phosphate oxidase C-terminal dimerisation region
	EVM0014840	1.26419	0.000344365	-
	EVM0004944	1.25963	3.30331e-09	PF16469:Nematode polyprotein allergen ABA-1
	EVM0002518	1.25951	0.027028	-
	novel.477	1.25705	0.000807162	-
	EVM0014277	1.25628	0.00232149	-
	EVM0009492	1.25551	1.69496e-10	PF08246:Cathepsin propeptide inhibitor domain (I29)|PF00112:Papain family cysteine protease
	EVM0016596	1.25386	2.43592e-07	PF00014:Kunitz/Bovine pancreatic trypsin inhibitor domain
	EVM0004309	1.25367	3.08804e-09	-
	EVM0012889	1.25308	7.51518e-05	PF02770:Acyl-CoA dehydrogenase, middle domain|PF14749:Acyl-coenzyme A oxidase N-terminal|PF01756:Acyl-CoA oxidase
	novel.451	1.2514	7.30062e-05	PF01060:Transthyretin-like family
	EVM0000114	1.25045	0.0146424	PF01151:GNS1/SUR4 family
	EVM0015715	1.2501	1.84691e-06	PF00106:short chain dehydrogenase
	EVM0005520	1.24844	0.000935527	PF00059:Lectin C-type domain
	EVM0003417	1.24738	0.000839633	PF00059:Lectin C-type domain|PF00431:CUB domain
	EVM0016108	1.24467	1.08143e-12	-
	EVM0011142	1.24347	3.35133e-06	PF00291:Pyridoxal-phosphate dependent enzyme
	EVM0012406	1.24236	0.0364787	PF00704:Glycosyl hydrolases family 18
	EVM0017261	1.23744	0.036913	PF00059:Lectin C-type domain
	EVM0003145	1.237	0.0469509	PF00887:Acyl CoA binding protein
	EVM0009019	1.23677	3.23023e-06	-
	EVM0007893	1.23345	0.00947443	PF00209:Sodium:neurotransmitter symporter family
	EVM0002741	1.23221	2.89245e-21	PF10853:Protein of unknown function (DUF2650)|PF00011:Hsp20/alpha crystallin family
	EVM0004567	1.23171	0.00744086	PF00335:Tetraspanin family
	EVM0007836	1.23167	0.0431719	-
	EVM0010790	1.22784	1.26289e-09	PF01060:Transthyretin-like family
	EVM0010071	1.22312	0.0348059	PF00651:BTB/POZ domain
	EVM0007935	1.22276	2.70862e-05	-
	EVM0013653	1.22032	0.00468872	PF13561:Enoyl-(Acyl carrier protein) reductase
	EVM0011250	1.2202	0.0100833	PF00059:Lectin C-type domain
	EVM0008196	1.21891	0.000159706	PF13688:Metallo-peptidase family M12
	EVM0009516	1.2173	1.30957e-09	PF13193:AMP-binding enzyme C-terminal domain|PF00501:AMP-binding enzyme
	EVM0016390	1.21702	0.000122912	-
	EVM0003113	1.21607	4.3432e-10	PF00887:Acyl CoA binding protein
	EVM0016733	1.21513	0.000209709	PF01549:ShK domain-like|PF10277:Frag1/DRAM/Sfk1 family
	EVM0011496	1.21434	2.62235e-07	PF00144:Beta-lactamase
	EVM0016507	1.21383	1.32201e-15	PF07728:AAA domain (dynein-related subfamily)|PF12774:Hydrolytic ATP binding site of dynein motor region D1|PF12777:Microtubule-binding stalk of dynein motor|PF12781:ATP-binding dynein motor region D5|PF12775:P-loop containing dynein motor region D3|PF03028:Dynein heavy chain and region D6 of dynein motor|PF12780:P-loop containing dynein motor region D4
	EVM0006502	1.21205	1.55135e-12	PF00291:Pyridoxal-phosphate dependent enzyme
	EVM0007480	1.2109	0.00124233	PF10320:Serpentine type 7TM GPCR chemoreceptor Srsx
	EVM0005282	1.21075	5.09071e-19	PF07690:Major Facilitator Superfamily
	EVM0014284	1.2086	4.55096e-08	PF07690:Major Facilitator Superfamily
	novel.329	1.20759	1.45909e-11	-
	EVM0016405	1.20453	0.000941293	PF01694:Rhomboid family
	EVM0004437	1.2022	3.16185e-09	PF00069:Protein kinase domain
	EVM0004179	1.19677	0.00507305	-
	EVM0013267	1.19509	0.000794401	-
	EVM0013393	1.19464	0.0112976	PF00450:Serine carboxypeptidase
	EVM0006003	1.19367	0.0342616	PF00169:PH domain|PF01363:FYVE zinc finger
	EVM0000231	1.19326	0.000131828	PF03137:Organic Anion Transporter Polypeptide (OATP) family
	EVM0004939	1.19315	4.08054e-12	PF12777:Microtubule-binding stalk of dynein motor|PF08385:Dynein heavy chain, N-terminal region 1|PF12781:ATP-binding dynein motor region D5|PF12774:Hydrolytic ATP binding site of dynein motor region D1|PF07728:AAA domain (dynein-related subfamily)|PF12775:P-loop containing dynein motor region D3|PF08393:Dynein heavy chain, N-terminal region 2|PF03028:Dynein heavy chain and region D6 of dynein mo…
	EVM0011055	1.19313	0.000199678	PF00005:ABC transporter|PF00664:ABC transporter transmembrane region
	EVM0014401	1.18856	3.69624e-06	-
	EVM0014309	1.18723	0.0360355	PF00102:Protein-tyrosine phosphatase
	EVM0001926	1.18699	1.31533e-08	-
	EVM0004227	1.18685	0.04106	PF02466:Tim17/Tim22/Tim23/Pmp24 family
	EVM0000057	1.18416	0.00697316	PF00102:Protein-tyrosine phosphatase
	EVM0010716	1.18406	5.25063e-06	PF00620:RhoGAP domain
	EVM0010003	1.18221	2.90555e-06	PF07994:Myo-inositol-1-phosphate synthase|PF01658:Myo-inositol-1-phosphate synthase
	EVM0009781	1.18154	0.00175556	PF00201:UDP-glucoronosyl and UDP-glucosyl transferase
	EVM0001999	1.1815	2.97909e-11	PF17351:Family of unknown function (DUF5380)
	EVM0006107	1.18108	0.00160928	-
	EVM0015957	1.18101	7.70671e-24	PF00059:Lectin C-type domain
	EVM0002284	1.18024	0.000437485	PF01565:FAD binding domain
	EVM0005598	1.17991	1.14246e-05	PF00059:Lectin C-type domain
	EVM0013459	1.17902	2.91032e-10	-
	EVM0015538	1.17894	0.00129157	PF00702:haloacid dehalogenase-like hydrolase
	EVM0011657	1.17484	2.02384e-06	PF06462:Propeller
	EVM0003547	1.17363	5.22966e-12	PF00155:Aminotransferase class I and II
	EVM0001172	1.16878	0.0119104	PF00651:BTB/POZ domain
	EVM0009550	1.16852	5.96786e-05	-
	EVM0017494	1.16847	3.90092e-15	PF01553:Acyltransferase|PF16076:Acyltransferase C-terminus
	EVM0000864	1.16632	0.00287672	-
	EVM0014447	1.16496	4.53545e-09	-
	EVM0006080	1.15941	1.36248e-10	PF01734:Patatin-like phospholipase
	EVM0002791	1.15811	3.70138e-06	PF03079:ARD/ARD' family
	EVM0010285	1.15693	1.11726e-11	PF05731:TROVE domain
	EVM0004908	1.15184	1.44758e-09	-
	EVM0012512	1.1518	2.59337e-08	PF00254:FKBP-type peptidyl-prolyl cis-trans isomerase
	EVM0016868	1.15032	0.000475145	-
	EVM0011103	1.14998	6.65107e-06	PF00450:Serine carboxypeptidase
	EVM0017115	1.14877	0.0236242	-
	EVM0008991	1.14855	0.0259445	PF03489:Saposin-like type B, region 2
	EVM0001393	1.14826	1.93179e-07	PF17171:Glutathione S-transferase, C-terminal domain|PF17172:Glutathione S-transferase N-terminal domain
	EVM0014943	1.14755	4.81436e-17	-
	EVM0004472	1.14393	0.000284427	PF02886:LBP / BPI / CETP family, C-terminal domain
	EVM0001152	1.14389	4.74193e-05	PF04116:Fatty acid hydroxylase superfamily
	EVM0006956	1.14042	0.000568016	-
	EVM0009809	1.14008	3.80605e-05	PF14749:Acyl-coenzyme A oxidase N-terminal|PF02770:Acyl-CoA dehydrogenase, middle domain|PF01756:Acyl-CoA oxidase
	EVM0013567	1.13975	0.0208233	PF00071:Ras family
	EVM0013556	1.13758	0.00913827	PF13561:Enoyl-(Acyl carrier protein) reductase
	novel.551	1.13706	0.00168845	PF01490:Transmembrane amino acid transporter protein
	EVM0001128	1.13674	1.76757e-09	PF00010:Helix-loop-helix DNA-binding domain
	EVM0003674	1.13509	1.30783e-05	PF10498:Intra-flagellar transport protein 57
	EVM0003687	1.13381	8.99633e-06	PF00665:Integrase core domain
	EVM0015500	1.13327	0.0178556	PF10234:Clusterin-associated protein-1
	EVM0014450	1.13315	7.38155e-09	-
	EVM0012027	1.13139	0.000421324	PF07714:Protein tyrosine kinase
	EVM0014210	1.13127	0.000146593	-
	EVM0005523	1.13115	5.08863e-08	PF02775:Thiamine pyrophosphate enzyme, C-terminal TPP binding domain|PF02776:Thiamine pyrophosphate enzyme, N-terminal TPP binding domain|PF00205:Thiamine pyrophosphate enzyme, central domain
	EVM0001035	1.12913	1.19578e-08	PF03188:Eukaryotic cytochrome b561
	EVM0011424	1.12827	0.0260422	PF00059:Lectin C-type domain
	EVM0005341	1.12767	0.00127695	PF00307:Calponin homology (CH) domain
	EVM0003013	1.12535	0.00854841	PF00069:Protein kinase domain
	EVM0008064	1.1249	0.021933	-
	EVM0012425	1.12434	3.2767e-05	PF07690:Major Facilitator Superfamily
	EVM0007729	1.12372	2.92486e-06	PF05978:Ion channel regulatory protein UNC-93
	EVM0005856	1.12277	0.000464026	PF10277:Frag1/DRAM/Sfk1 family
	EVM0002463	1.12144	1.83155e-19	-
	EVM0002752	1.11889	3.00945e-07	PF00106:short chain dehydrogenase
	EVM0011192	1.11849	3.70651e-08	PF00413:Matrixin
	EVM0014072	1.116	9.30229e-08	PF02874:ATP synthase alpha/beta family, beta-barrel domain|PF00006:ATP synthase alpha/beta family, nucleotide-binding domain
	EVM0012197	1.11469	7.82286e-07	-
	EVM0011397	1.11365	0.00302191	PF03314:Protein of unknown function, DUF273
	EVM0009668	1.11359	7.26835e-06	PF04116:Fatty acid hydroxylase superfamily
	EVM0012861	1.11044	0.036464	PF11521:C-terminal general transcription factor TFIIE alpha|PF02002:TFIIE alpha subunit
	EVM0003279	1.10897	0.0481197	-
	EVM0001680	1.10731	1.34595e-09	-
	EVM0005702	1.1073	1.1841e-06	PF00059:Lectin C-type domain
	EVM0016461	1.10698	8.2989e-05	PF02171:Piwi domain|PF16488:Argonaute linker 2 domain|PF02170:PAZ domain
	EVM0003440	1.10696	0.0422035	PF01030:Receptor L domain
	novel.398	1.10555	0.00933903	-
	novel.459	1.1054	0.000263603	-
	EVM0014681	1.10451	2.10278e-08	PF02204:Vacuolar sorting protein 9 (VPS9) domain
	EVM0000025	1.10411	1.39684e-06	-
	EVM0014288	1.10348	6.79865e-07	PF00201:UDP-glucoronosyl and UDP-glucosyl transferase
	EVM0001162	1.10289	4.99517e-09	-
	EVM0012637	1.10247	1.93179e-07	PF07947:YhhN family
	EVM0017153	1.10155	0.000556849	PF07690:Major Facilitator Superfamily
	EVM0013652	1.10116	1.00092e-06	PF13855:Leucine rich repeat
	EVM0001861	1.10042	7.22402e-06	PF01991:ATP synthase (E/31 kDa) subunit
	EVM0000132	1.10032	0.0359108	-
	EVM0000377	1.09834	6.61671e-11	PF01120:Alpha-L-fucosidase
	EVM0010242	1.0978	1.06982e-06	PF00059:Lectin C-type domain
	EVM0011663	1.09641	0.000431037	-
	EVM0002596	1.0957	0.000666327	-
	EVM0000527	1.0949	5.47032e-08	PF00412:LIM domain
	EVM0015300	1.08749	6.24134e-07	PF01467:Cytidylyltransferase-like
	EVM0001899	1.08738	2.3241e-10	PF01234:NNMT/PNMT/TEMT family
	EVM0012478	1.08705	7.24029e-05	PF00147:Fibrinogen beta and gamma chains, C-terminal globular domain|PF00059:Lectin C-type domain
	EVM0013711	1.08588	0.000281286	PF07714:Protein tyrosine kinase
	EVM0015627	1.08496	2.89911e-06	-
	EVM0012125	1.08465	6.41369e-07	-
	EVM0008962	1.08037	0.00060586	PF00059:Lectin C-type domain
	EVM0009523	1.0795	7.4856e-07	PF00153:Mitochondrial carrier protein
	EVM0017493	1.07871	0.0262279	PF02520:Domain of unknown function DUF148
	EVM0009181	1.07852	8.7096e-06	-
	EVM0006683	1.07503	6.34165e-07	-
	EVM0011937	1.07492	0.0487614	PF00907:T-box
	EVM0002493	1.07339	1.81357e-06	PF01756:Acyl-CoA oxidase|PF14749:Acyl-coenzyme A oxidase N-terminal|PF02770:Acyl-CoA dehydrogenase, middle domain
	EVM0009660	1.07285	0.00442796	PF00994:Probable molybdopterin binding domain
	EVM0012875	1.07283	0.00439575	PF00104:Ligand-binding domain of nuclear hormone receptor|PF00105:Zinc finger, C4 type (two domains)
	EVM0000819	1.07244	1.36697e-05	PF00725:3-hydroxyacyl-CoA dehydrogenase, C-terminal domain|PF02737:3-hydroxyacyl-CoA dehydrogenase, NAD binding domain
	EVM0000307	1.07072	0.00190984	-
	EVM0003422	1.07011	1.07523e-05	-
	EVM0009524	1.0694	0.000144734	PF04088:Peroxin 13, N-terminal region|PF14604:Variant SH3 domain
	EVM0000944	1.06921	0.00017159	PF02544:3-oxo-5-alpha-steroid 4-dehydrogenase
	EVM0008821	1.06774	0.000770837	PF01835:MG2 domain
	EVM0002682	1.06711	6.42966e-05	PF00240:Ubiquitin family
	EVM0001415	1.06661	1.8223e-06	-
	EVM0006664	1.06621	0.0018482	-
	EVM0012484	1.06468	8.68405e-08	PF00650:CRAL/TRIO domain
	EVM0004550	1.06431	0.0012885	PF00069:Protein kinase domain
	EVM0010619	1.06423	5.51857e-08	PF04083:Partial alpha/beta-hydrolase lipase region
	EVM0011984	1.06293	0.00141034	PF00755:Choline/Carnitine o-acyltransferase
	EVM0008282	1.06281	0.00105309	PF01826:Trypsin Inhibitor like cysteine rich domain|PF00147:Fibrinogen beta and gamma chains, C-terminal globular domain|PF00094:von Willebrand factor type D domain|PF07645:Calcium-binding EGF domain|PF00008:EGF-like domain
	EVM0016474	1.06011	3.77567e-06	PF00083:Sugar (and other) transporter
	EVM0011280	1.05955	9.48907e-08	PF00328:Histidine phosphatase superfamily (branch 2)
	EVM0003822	1.05703	6.50486e-06	PF03061:Thioesterase superfamily
	EVM0000486	1.057	0.00162751	-
	EVM0000966	1.05568	0.0182524	PF01496:V-type ATPase 116kDa subunit family
	EVM0015999	1.05332	1.68135e-05	PF00751:DM DNA binding domain
	EVM0017486	1.05207	6.46473e-05	PF00069:Protein kinase domain
	EVM0015471	1.04814	3.83429e-26	PF00569:Zinc finger, ZZ type
	EVM0006865	1.04611	0.00852732	-
	EVM0014976	1.04537	0.000970938	-
	EVM0011942	1.04469	0.0241791	-
	EVM0005245	1.04469	0.000422032	PF00743:Flavin-binding monooxygenase-like
	EVM0009190	1.04334	0.000351407	PF03134:TB2/DP1, HVA22 family
	EVM0007638	1.04176	0.0255052	-
	novel.748	1.0407	0.0167191	-
	EVM0002515	1.03971	6.65199e-05	PF14534:Domain of unknown function (DUF4440)
	EVM0008180	1.0365	2.11655e-05	-
	EVM0007679	1.0363	2.88326e-06	PF00059:Lectin C-type domain
	EVM0015024	1.03614	9.85552e-09	-
	novel.473	1.03493	0.0426778	-
	EVM0011765	1.03234	0.0333442	PF00059:Lectin C-type domain
	EVM0014162	1.03042	1.62756e-12	PF07525:SOCS box|PF12796:Ankyrin repeats (3 copies)
	EVM0012054	1.03008	1.6175e-14	PF00644:Poly(ADP-ribose) polymerase catalytic domain|PF02877:Poly(ADP-ribose) polymerase, regulatory domain|PF12796:Ankyrin repeats (3 copies)|PF05406:WGR domain
	novel.23	1.02967	5.2169e-06	-
	EVM0008916	1.02818	0.00122649	PF05997:Nucleolar protein,Nop52
	EVM0017011	1.02438	9.69686e-05	PF07676:WD40-like Beta Propeller Repeat
	EVM0005512	1.02337	0.00450272	PF01553:Acyltransferase
	EVM0007993	1.02233	0.00982881	PF00069:Protein kinase domain
	EVM0008262	1.01953	0.00701826	-
	EVM0003236	1.01874	0.00940931	-
	EVM0016481	1.0171	0.000223427	PF01757:Acyltransferase family
	EVM0001385	1.01682	3.24863e-10	PF01400:Astacin (Peptidase family M12A)|PF01549:ShK domain-like
	EVM0012165	1.01654	0.0125033	PF13920:Zinc finger, C3HC4 type (RING finger)
	EVM0008807	1.01621	1.55456e-08	PF01062:Bestrophin, RFP-TM, chloride channel
	EVM0005735	1.01566	0.000457392	PF00137:ATP synthase subunit C
	EVM0002057	1.01479	0.000253762	PF17172:Glutathione S-transferase N-terminal domain|PF17171:Glutathione S-transferase, C-terminal domain
	EVM0005492	1.01471	0.0121846	PF14214:Helitron helicase-like domain at N-terminus|PF05970:PIF1-like helicase
	EVM0016304	1.01413	7.87356e-08	PF03798:TLC domain
	EVM0000051	1.01236	0.00248897	PF13347:MFS/sugar transport protein
	EVM0002830	1.01228	2.0041e-05	-
	novel.107	1.01163	0.0495746	-
	EVM0000891	1.01034	1.58538e-12	PF00071:Ras family
	EVM0011414	1.01019	0.0212698	PF01490:Transmembrane amino acid transporter protein
	EVM0006647	1.00968	0.0241559	PF00014:Kunitz/Bovine pancreatic trypsin inhibitor domain
	EVM0006288	1.00893	0.0017221	PF13848:Thioredoxin-like domain
	EVM0014618	1.00784	9.699e-07	PF02874:ATP synthase alpha/beta family, beta-barrel domain|PF00006:ATP synthase alpha/beta family, nucleotide-binding domain|PF16886:ATPsynthase alpha/beta subunit N-term extension
	EVM0003972	1.00728	0.000164225	PF01060:Transthyretin-like family
	EVM0015922	1.00674	2.15032e-05	-
	EVM0006025	1.00466	0.0121846	PF01636:Phosphotransferase enzyme family
	novel.318	1.00036	0.00286099	-
	EVM0010079	1.00021	0.028956	-
	EVM0004170	1.00017	0.000512486	PF08336:Prolyl 4-Hydroxylase alpha-subunit, N-terminal region|PF13640:2OG-Fe(II) oxygenase superfamily
Down-regulated DEGs
	EVM0006971	-1.00039	3.70034e-08	PF00046:Homeobox domain
	EVM0002720	-1.00135	3.08745e-15	PF00652:Ricin-type beta-trefoil lectin domain|PF00535:Glycosyl transferase family 2
	EVM0002967	-1.00164	0.00868458	-
	EVM0007473	-1.00221	0.00741344	-
	EVM0001399	-1.00228	0.0267636	PF00001:7 transmembrane receptor (rhodopsin family)
	EVM0010486	-1.00268	1.01242e-05	PF10192:Rhodopsin-like GPCR transmembrane domain
	EVM0012374	-1.005	6.80387e-05	PF07885:Ion channel
	EVM0009042	-1.00706	0.000117215	PF13499:EF-hand domain pair
	EVM0006501	-1.00875	4.16817e-06	PF10034:Q-cell neuroblast polarisation
	EVM0009006	-1.00896	0.00202423	PF00046:Homeobox domain
	EVM0007606	-1.00983	0.0342616	-
	EVM0001583	-1.0116	0.000284542	PF07714:Protein tyrosine kinase|PF12810:Glycine rich protein
	EVM0016888	-1.0132	0.000644941	PF06579:Caenorhabditis elegans ly-6-related protein
	EVM0006403	-1.01478	0.00602101	PF00046:Homeobox domain
	EVM0008252	-1.01497	3.58945e-14	PF00254:FKBP-type peptidyl-prolyl cis-trans isomerase
	EVM0010063	-1.01513	0.000348432	PF02932:Neurotransmitter-gated ion-channel transmembrane region|PF02931:Neurotransmitter-gated ion-channel ligand binding domain
	EVM0004446	-1.01562	0.0460033	-
	EVM0010061	-1.01571	1.35566e-19	-
	novel.98	-1.01709	2.98328e-05	-
	EVM0005301	-1.01737	0.0418286	PF10326:Serpentine type 7TM GPCR chemoreceptor Str
	EVM0014604	-1.01982	5.30615e-06	PF14497:Glutathione S-transferase, C-terminal domain|PF02798:Glutathione S-transferase, N-terminal domain
	EVM0014318	-1.02181	1.30783e-05	PF02931:Neurotransmitter-gated ion-channel ligand binding domain|PF02932:Neurotransmitter-gated ion-channel transmembrane region
	EVM0015478	-1.02186	0.00508903	-
	EVM0007060	-1.0219	3.88436e-12	-
	EVM0005717	-1.02304	0.0257589	PF00100:Zona pellucida-like domain
	EVM0017580	-1.02378	0.000452497	PF00328:Histidine phosphatase superfamily (branch 2)
	EVM0000671	-1.02521	1.14737e-21	PF12031:SWI/SNF-like complex subunit BAF250/Osa
	EVM0000177	-1.02532	0.0476375	-
	EVM0009137	-1.02836	3.40831e-05	PF00106:short chain dehydrogenase
	EVM0017099	-1.02864	0.000232653	PF02932:Neurotransmitter-gated ion-channel transmembrane region|PF02931:Neurotransmitter-gated ion-channel ligand binding domain
	EVM0015391	-1.03074	4.59561e-05	PF00412:LIM domain
	EVM0003186	-1.03074	0.0444245	-
	EVM0004825	-1.03169	2.88376e-05	PF13520:Amino acid permease|PF13906:C-terminus of AA_permease
	EVM0003115	-1.03328	3.96087e-06	-
	EVM0005373	-1.03421	3.58489e-05	PF00011:Hsp20/alpha crystallin family
	EVM0011393	-1.03503	4.06019e-08	PF01576:Myosin tail|PF02736:Myosin N-terminal SH3-like domain|PF00063:Myosin head (motor domain)
	EVM0013239	-1.03665	2.07868e-10	PF03221:Tc5 transposase DNA-binding domain
	EVM0000434	-1.0367	1.15769e-08	-
	EVM0006343	-1.03702	0.0422979	PF05241:Emopamil binding protein
	novel.383	-1.03703	0.0334869	-
	EVM0008172	-1.0395	4.01311e-18	-
	EVM0004107	-1.03976	0.00115787	-
	EVM0004926	-1.04224	1.70666e-05	PF00992:Troponin
	EVM0003024	-1.04467	5.17664e-17	PF00076:RNA recognition motif. (a.k.a. RRM, RBD, or RNP domain)
	EVM0007864	-1.04754	1.47873e-07	-
	novel.657	-1.04826	3.45571e-05	PF00008:EGF-like domain|PF00858:Amiloride-sensitive sodium channel
	EVM0010066	-1.04852	7.73168e-07	-
	EVM0016850	-1.04939	1.06005e-05	PF16026:Mitochondria-eating protein
	EVM0008418	-1.05107	0.0056225	PF08423:Rad51
	EVM0011369	-1.05237	2.53149e-05	-
	EVM0017520	-1.0525	3.55143e-05	PF00201:UDP-glucoronosyl and UDP-glucosyl transferase
	EVM0003510	-1.05456	0.00514726	PF00059:Lectin C-type domain
	EVM0011050	-1.05746	3.00945e-07	PF00171:Aldehyde dehydrogenase family
	EVM0014471	-1.06029	5.11929e-06	PF02117:Serpentine type 7TM GPCR chemoreceptor Sra
	EVM0002000	-1.06055	3.16185e-09	-
	EVM0008211	-1.06191	0.000361663	-
	EVM0015436	-1.062	0.00169578	-
	EVM0007666	-1.06788	0.000500936	PF10318:Serpentine type 7TM GPCR chemoreceptor Srh
	EVM0013858	-1.07402	0.0277553	-
	EVM0012620	-1.07422	4.37293e-07	PF00250:Forkhead domain
	EVM0008326	-1.07437	9.06743e-06	PF01391:Collagen triple helix repeat (20 copies)|PF01484:Nematode cuticle collagen N-terminal domain
	EVM0015868	-1.07502	7.98177e-10	PF07679:Immunoglobulin I-set domain|PF00069:Protein kinase domain|PF00041:Fibronectin type III domain
	EVM0003080	-1.07814	1.30044e-05	-
	EVM0009255	-1.07845	0.000119165	-
	EVM0014948	-1.07873	3.91274e-06	PF01681:C6 domain
	EVM0002473	-1.07898	0.041695	PF05823:Nematode fatty acid retinoid binding protein (Gp-FAR-1)
	EVM0004916	-1.07947	0.0324039	PF00651:BTB/POZ domain
	EVM0006516	-1.08019	0.0494665	-
	novel.90	-1.08051	0.000569	-
	EVM0003644	-1.08127	3.89913e-10	PF07690:Major Facilitator Superfamily
	EVM0008340	-1.08292	0.00108827	PF00858:Amiloride-sensitive sodium channel
	EVM0006901	-1.08393	0.013114	PF00104:Ligand-binding domain of nuclear hormone receptor|PF00105:Zinc finger, C4 type (two domains)
	EVM0008271	-1.08426	3.09896e-06	PF09791:Oxidoreductase-like protein, N-terminal
	EVM0004010	-1.0848	3.70138e-06	PF00324:Amino acid permease|PF01391:Collagen triple helix repeat (20 copies)|PF01484:Nematode cuticle collagen N-terminal domain|PF03522:Solute carrier family 12
	EVM0000893	-1.08542	6.59939e-06	PF02931:Neurotransmitter-gated ion-channel ligand binding domain|PF02932:Neurotransmitter-gated ion-channel transmembrane region
	EVM0010178	-1.08548	0.0112457	-
	novel.364	-1.08585	3.97359e-05	-
	novel.791	-1.08959	0.000318843	-
	novel.935	-1.09003	0.0372579	PF00059:Lectin C-type domain
	EVM0006170	-1.09004	0.00845121	-
	EVM0010473	-1.09098	3.49457e-06	-
	EVM0003324	-1.0913	2.30334e-07	-
	EVM0010499	-1.09287	0.0423461	-
	EVM0007987	-1.09411	0.0296098	-
	EVM0011130	-1.09448	0.009048	PF00106:short chain dehydrogenase
	EVM0009027	-1.09504	0.00552631	PF00105:Zinc finger, C4 type (two domains)|PF00104:Ligand-binding domain of nuclear hormone receptor
	EVM0002406	-1.09907	0.000190711	PF13499:EF-hand domain pair
	EVM0005443	-1.09945	1.17804e-13	PF00171:Aldehyde dehydrogenase family
	EVM0015341	-1.09964	0.00243683	PF00017:SH2 domain|PF07714:Protein tyrosine kinase
	EVM0013402	-1.09965	0.0247981	PF00059:Lectin C-type domain
	EVM0011248	-1.10063	1.18662e-24	PF07648:Kazal-type serine protease inhibitor domain|PF10591:Secreted protein acidic and rich in cysteine Ca binding region
	novel.162	-1.10295	0.0157478	-
	EVM0013053	-1.10525	8.86693e-05	-
	EVM0001455	-1.10965	3.16185e-09	PF00028:Cadherin domain
	EVM0008881	-1.11041	2.46334e-07	PF02171:Piwi domain
	EVM0000127	-1.11235	0.000944395	-
	EVM0009330	-1.11574	0.0320659	-
	EVM0001671	-1.11671	0.0209536	PF10545:Alcohol dehydrogenase transcription factor Myb/SANT-like
	EVM0014802	-1.11697	2.01956e-06	PF00092:von Willebrand factor type A domain
	EVM0003837	-1.11728	3.0141e-10	-
	novel.669	-1.11882	0.011177	PF01531:Glycosyl transferase family 11
	EVM0017009	-1.1195	1.28795e-05	PF00402:Calponin family repeat
	EVM0009705	-1.12014	0.00452827	-
	novel.222	-1.12078	0.0442495	-
	novel.991	-1.12159	2.43581e-05	-
	EVM0005817	-1.1266	3.25994e-06	-
	EVM0004144	-1.12836	4.37727e-05	PF00046:Homeobox domain
	EVM0006289	-1.13028	0.014064	PF02931:Neurotransmitter-gated ion-channel ligand binding domain|PF02932:Neurotransmitter-gated ion-channel transmembrane region
	EVM0008607	-1.13063	0.000229056	PF00876:Innexin
	EVM0016087	-1.13109	0.0152657	PF01400:Astacin (Peptidase family M12A)
	EVM0009047	-1.13187	0.00213715	-
	EVM0015521	-1.13403	0.0100798	PF03474:DMRTA motif|PF00751:DM DNA binding domain
	EVM0015087	-1.13485	0.0061656	-
	EVM0005571	-1.13493	0.000791013	PF00201:UDP-glucoronosyl and UDP-glucosyl transferase
	EVM0016666	-1.13551	4.30742e-05	-
	EVM0002162	-1.13762	0.00489453	-
	EVM0006066	-1.14124	3.0999e-06	PF00038:Intermediate filament protein|PF00932:Lamin Tail Domain
	EVM0008188	-1.14189	0.0447699	-
	EVM0011289	-1.14209	0.00124123	-
	EVM0008696	-1.14364	0.0147117	-
	EVM0010029	-1.14404	1.33216e-05	-
	EVM0009806	-1.14616	1.47523e-12	PF00076:RNA recognition motif. (a.k.a. RRM, RBD, or RNP domain)
	EVM0007127	-1.14678	2.599e-23	PF00171:Aldehyde dehydrogenase family
	EVM0004268	-1.14717	0.035941	PF02752:Arrestin (or S-antigen), C-terminal domain
	EVM0014322	-1.14777	2.76863e-06	-
	EVM0017045	-1.14828	0.000411604	-
	EVM0011242	-1.1535	1.87147e-08	-
	EVM0006567	-1.15526	0.0283457	PF10320:Serpentine type 7TM GPCR chemoreceptor Srsx
	EVM0005905	-1.16169	6.2721e-06	-
	novel.409	-1.16631	0.0469542	-
	EVM0011898	-1.16718	0.00472244	-
	EVM0009973	-1.1677	0.000359238	PF02931:Neurotransmitter-gated ion-channel ligand binding domain|PF02932:Neurotransmitter-gated ion-channel transmembrane region
	EVM0008858	-1.17006	7.29292e-13	PF01400:Astacin (Peptidase family M12A)
	EVM0017167	-1.17357	0.0168043	PF10320:Serpentine type 7TM GPCR chemoreceptor Srsx
	EVM0005415	-1.174	0.000145602	-
	EVM0004352	-1.17577	1.18668e-05	PF01757:Acyltransferase family
	EVM0009086	-1.17579	3.77238e-05	-
	EVM0017142	-1.17837	0.0237529	-
	EVM0016680	-1.18095	9.33642e-05	-
	EVM0011757	-1.18179	3.08698e-09	PF01121:Dephospho-CoA kinase
	EVM0002949	-1.18463	4.15365e-07	PF00876:Innexin
	EVM0006741	-1.18518	2.44574e-06	PF07690:Major Facilitator Superfamily
	EVM0010469	-1.18884	1.28041e-07	-
	EVM0004369	-1.18949	0.0014829	PF00909:Ammonium Transporter Family
	EVM0008288	-1.1901	2.47532e-07	-
	novel.590	-1.19127	0.0104059	-
	EVM0001125	-1.19336	0.00104498	PF00105:Zinc finger, C4 type (two domains)
	EVM0010357	-1.19346	5.63184e-05	PF13733:N-terminal region of glycosyl transferase group 7|PF02709:N-terminal domain of galactosyltransferase
	EVM0016031	-1.19659	0.00382227	-
	EVM0004031	-1.19673	0.00192273	PF02244:Carboxypeptidase activation peptide|PF00246:Zinc carboxypeptidase
	EVM0006697	-1.19853	2.46494e-06	-
	EVM0015567	-1.19932	2.22768e-08	-
	EVM0011558	-1.20019	2.04188e-05	-
	EVM0000756	-1.20063	0.0141991	PF01484:Nematode cuticle collagen N-terminal domain
	EVM0003841	-1.20318	3.88628e-28	PF00069:Protein kinase domain
	novel.133	-1.20589	2.44505e-05	-
	EVM0006466	-1.2061	0.0375103	-
	EVM0010513	-1.20613	6.20608e-05	PF01146:Caveolin
	EVM0000541	-1.20903	0.000431037	PF01545:Cation efflux family
	EVM0000146	-1.21469	0.00853331	-
	EVM0013895	-1.21632	7.38155e-09	PF00076:RNA recognition motif. (a.k.a. RRM, RBD, or RNP domain)
	EVM0016806	-1.21651	1.28041e-07	PF00063:Myosin head (motor domain)|PF01576:Myosin tail|PF02736:Myosin N-terminal SH3-like domain
	EVM0004051	-1.21751	0.000490231	-
	EVM0004434	-1.21833	7.01115e-07	PF01433:Peptidase family M1 domain|PF11838:ERAP1-like C-terminal domain
	EVM0016793	-1.2187	0.00166364	PF03520:KCNQ voltage-gated potassium channel|PF00520:Ion transport protein
	EVM0008412	-1.22272	0.00082636	-
	EVM0002397	-1.224	7.81045e-24	PF01053:Cys/Met metabolism PLP-dependent enzyme
	EVM0003328	-1.22416	0.0299371	-
	EVM0006786	-1.2256	0.00771298	-
	EVM0017569	-1.22694	0.0139523	PF17175:Modulator of levamisole receptor-1
	EVM0013521	-1.2279	1.66239e-06	PF07690:Major Facilitator Superfamily
	EVM0006400	-1.22951	1.11746e-24	PF00171:Aldehyde dehydrogenase family
	EVM0000222	-1.23003	5.96561e-05	PF13772:AIG2-like family
	EVM0011300	-1.23012	0.00336057	-
	EVM0009243	-1.23088	3.2581e-10	PF00307:Calponin homology (CH) domain
	EVM0009822	-1.23163	0.0399211	-
	EVM0006436	-1.23397	0.0100833	PF00240:Ubiquitin family
	EVM0002488	-1.23441	9.37242e-06	-
	novel.21	-1.2356	0.0003128	PF02931:Neurotransmitter-gated ion-channel ligand binding domain
	EVM0017154	-1.24	3.58353e-05	PF01549:ShK domain-like|PF01400:Astacin (Peptidase family M12A)
	EVM0016519	-1.24106	1.80582e-18	PF00135:Carboxylesterase family
	novel.208	-1.24207	0.0407156	PF02118:Srg family chemoreceptor
	EVM0002399	-1.24286	2.02504e-09	-
	novel.102	-1.24305	0.00321838	PF00782:Dual specificity phosphatase, catalytic domain
	EVM0002606	-1.24743	0.00175634	PF07857:Transmembrane family, TMEM144 of transporters
	EVM0005485	-1.24762	1.8223e-06	-
	EVM0013101	-1.24805	0.00120797	-
	EVM0010048	-1.2484	0.0162142	-
	EVM0006314	-1.2496	5.55451e-07	-
	EVM0014769	-1.25117	1.07537e-15	PF00076:RNA recognition motif. (a.k.a. RRM, RBD, or RNP domain)|PF00641:Zn-finger in Ran binding protein and others
	EVM0008547	-1.25252	0.000244047	-
	EVM0017329	-1.25446	4.204e-23	PF00157:Pou domain - N-terminal to homeobox domain|PF00046:Homeobox domain
	novel.448	-1.25999	0.00144005	-
	EVM0000694	-1.26235	0.0225528	-
	EVM0009704	-1.26285	8.06622e-07	PF00520:Ion transport protein|PF12796:Ankyrin repeats (3 copies)
	EVM0000686	-1.26313	0.000408296	PF00635:MSP (Major sperm protein) domain
	EVM0015960	-1.26354	2.11335e-12	-
	EVM0002024	-1.26759	6.74465e-05	PF00046:Homeobox domain
	EVM0001210	-1.26843	0.0473253	PF13419:Haloacid dehalogenase-like hydrolase
	EVM0014727	-1.26912	2.99466e-11	PF00955:HCO3- transporter family
	EVM0000710	-1.27012	0.00130229	PF00106:short chain dehydrogenase
	EVM0006660	-1.2711	3.48198e-30	PF00005:ABC transporter|PF12848:ABC transporter
	EVM0011823	-1.27166	1.47762e-18	PF13424:Tetratricopeptide repeat|PF13414:TPR repeat|PF00515:Tetratricopeptide repeat|PF13844:Glycosyl transferase family 41
	EVM0004669	-1.27337	4.53327e-05	PF02931:Neurotransmitter-gated ion-channel ligand binding domain|PF02932:Neurotransmitter-gated ion-channel transmembrane region
	EVM0004270	-1.27345	3.16227e-06	-
	EVM0014477	-1.28037	0.00450152	PF00728:Glycosyl hydrolase family 20, catalytic domain
	EVM0009782	-1.28599	0.0183186	-
	EVM0004564	-1.28851	7.59919e-07	-
	EVM0006798	-1.29087	9.58796e-09	-
	EVM0014828	-1.2932	1.56799e-18	-
	EVM0009039	-1.29393	2.79662e-07	PF10274:Parkin co-regulated protein
	EVM0007800	-1.29627	1.8223e-06	-
	EVM0000611	-1.29701	1.42185e-06	-
	novel.525	-1.30098	0.0135039	-
	EVM0001996	-1.30155	0.00837584	-
	EVM0013581	-1.30937	0.000154394	PF07801:Protein of unknown function (DUF1647)
	EVM0014704	-1.3115	3.38047e-08	PF04960:Glutaminase|PF12796:Ankyrin repeats (3 copies)
	EVM0006495	-1.31181	0.040675	-
	novel.132	-1.31216	0.0422353	PF10320:Serpentine type 7TM GPCR chemoreceptor Srsx
	EVM0008546	-1.31867	6.99253e-30	PF00188:Cysteine-rich secretory protein family
	EVM0000113	-1.32622	1.01204e-05	-
	EVM0011583	-1.3311	2.46073e-05	PF00743:Flavin-binding monooxygenase-like
	EVM0006147	-1.33314	4.80387e-07	PF00226:DnaJ domain
	EVM0011869	-1.3362	0.000143669	-
	EVM0004392	-1.3366	1.17634e-11	-
	EVM0002863	-1.33776	5.08138e-06	PF02931:Neurotransmitter-gated ion-channel ligand binding domain
	EVM0015895	-1.33956	9.32196e-06	PF10541:Nuclear envelope localisation domain
	EVM0016434	-1.34275	8.49639e-05	-
	EVM0001448	-1.34305	1.76141e-06	-
	EVM0000243	-1.34347	1.41524e-10	PF00209:Sodium:neurotransmitter symporter family
	EVM0009401	-1.34435	0.00242236	PF01549:ShK domain-like|PF01400:Astacin (Peptidase family M12A)
	EVM0001227	-1.34567	1.19462e-06	PF00501:AMP-binding enzyme
	EVM0015540	-1.34756	0.000361161	PF01061:ABC-2 type transporter|PF00005:ABC transporter
	EVM0006546	-1.35419	4.10116e-06	PF00046:Homeobox domain
	EVM0007523	-1.35541	0.0208679	PF10317:Serpentine type 7TM GPCR chemoreceptor Srd
	EVM0015235	-1.36011	0.0162009	-
	novel.949	-1.36131	0.0138426	-
	EVM0017478	-1.36938	0.000206325	-
	EVM0011589	-1.36976	0.000372481	PF01391:Collagen triple helix repeat (20 copies)|PF01484:Nematode cuticle collagen N-terminal domain
	EVM0016275	-1.37141	0.000364578	-
	EVM0006234	-1.37406	2.77923e-12	-
	novel.696	-1.3744	0.0188857	-
	novel.986	-1.37453	0.0106726	-
	EVM0002783	-1.37495	9.99203e-12	PF07679:Immunoglobulin I-set domain|PF00041:Fibronectin type III domain|PF00069:Protein kinase domain
	EVM0006258	-1.37713	0.00190985	PF00105:Zinc finger, C4 type (two domains)|PF00104:Ligand-binding domain of nuclear hormone receptor
	EVM0001330	-1.37829	0.02167	-
	EVM0012974	-1.38335	9.59639e-08	-
	EVM0014951	-1.38759	0.00441828	PF02118:Srg family chemoreceptor
	EVM0012866	-1.3903	5.50868e-07	PF13499:EF-hand domain pair
	EVM0007215	-1.39098	3.17332e-09	PF13909:C2H2-type zinc-finger domain
	EVM0015251	-1.3914	2.0573e-05	-
	EVM0010200	-1.39234	6.0402e-06	-
	EVM0001621	-1.39468	0.00946628	PF12698:ABC-2 family transporter protein|PF00005:ABC transporter
	EVM0003897	-1.39612	0.0178225	-
	EVM0001645	-1.39968	8.33497e-05	-
	EVM0017254	-1.40159	1.53813e-07	-
	EVM0011405	-1.40532	4.95216e-12	-
	EVM0003408	-1.40534	0.0243841	-
	EVM0013602	-1.4123	5.6625e-05	-
	EVM0011738	-1.41424	2.31918e-16	PF01388:ARID/BRIGHT DNA binding domain
	EVM0009074	-1.41752	6.114e-16	PF00090:Thrombospondin type 1 domain
	novel.441	-1.41985	1.6198e-05	-
	EVM0000965	-1.42499	0.00245459	-
	EVM0013744	-1.4278	0.0370146	PF13733:N-terminal region of glycosyl transferase group 7|PF02709:N-terminal domain of galactosyltransferase
	novel.86	-1.42866	0.0481544	-
	EVM0008450	-1.42935	2.47926e-08	PF00335:Tetraspanin family
	EVM0004222	-1.43183	9.31539e-08	PF01400:Astacin (Peptidase family M12A)|PF00431:CUB domain
	EVM0006525	-1.43348	6.03648e-05	PF03567:Sulfotransferase family
	EVM0000581	-1.43427	0.0157239	PF02932:Neurotransmitter-gated ion-channel transmembrane region|PF02931:Neurotransmitter-gated ion-channel ligand binding domain
	EVM0008193	-1.43458	9.90996e-13	-
	novel.840	-1.43591	0.0062154	-
	EVM0011703	-1.43783	0.00691457	PF02932:Neurotransmitter-gated ion-channel transmembrane region|PF02931:Neurotransmitter-gated ion-channel ligand binding domain
	EVM0017342	-1.443	0.0039662	PF02932:Neurotransmitter-gated ion-channel transmembrane region
	EVM0006900	-1.44374	5.30297e-16	PF13419:Haloacid dehalogenase-like hydrolase
	EVM0009650	-1.44488	0.0126667	PF04275:Phosphomevalonate kinase
	novel.978	-1.44621	0.0002752	-
	EVM0001017	-1.44815	1.12953e-06	PF00431:CUB domain
	EVM0016284	-1.44834	0.00133966	PF10318:Serpentine type 7TM GPCR chemoreceptor Srh
	EVM0005778	-1.44924	1.4249e-15	PF01068:ATP dependent DNA ligase domain|PF04675:DNA ligase N terminus
	EVM0015212	-1.45368	6.78909e-05	-
	EVM0009385	-1.45666	0.0190348	-
	novel.91	-1.46056	0.012897	-
	EVM0010741	-1.46123	7.95316e-07	-
	EVM0006162	-1.46318	0.0257853	PF02931:Neurotransmitter-gated ion-channel ligand binding domain
	EVM0012993	-1.46438	1.29286e-07	PF00094:von Willebrand factor type D domain|PF06119:Nidogen-like|PF03782:AMOP domain
	EVM0005865	-1.47638	1.12056e-09	PF00209:Sodium:neurotransmitter symporter family
	EVM0002389	-1.477	6.47603e-11	PF00209:Sodium:neurotransmitter symporter family
	EVM0008273	-1.47841	0.00599675	-
	EVM0004858	-1.47852	2.81835e-07	PF13911:AhpC/TSA antioxidant enzyme
	EVM0007585	-1.48158	0.000698423	PF03055:Retinal pigment epithelial membrane protein
	EVM0005936	-1.48164	6.17435e-05	-
	novel.63	-1.48463	0.0154458	PF00001:7 transmembrane receptor (rhodopsin family)
	EVM0000084	-1.4867	0.0170911	-
	EVM0004938	-1.48906	1.81925e-09	PF12937:F-box-like
	EVM0002438	-1.49539	2.05986e-05	-
	novel.259	-1.49734	0.0261979	-
	novel.995	-1.50521	0.000794401	-
	EVM0004530	-1.5068	0.000136165	-
	EVM0013756	-1.5091	0.000191521	PF13918:PLD-like domain|PF00614:Phospholipase D Active site motif
	EVM0003629	-1.51038	0.000705911	PF00201:UDP-glucoronosyl and UDP-glucosyl transferase
	EVM0001121	-1.51271	1.49655e-06	-
	novel.407	-1.51329	0.00601716	-
	EVM0001755	-1.51386	0.00371487	PF16622:zinc-finger C2H2-type
	EVM0003540	-1.52165	0.0213118	-
	EVM0017121	-1.52514	0.000347622	PF07914:Protein of unknown function (DUF1679)
	EVM0010752	-1.52738	0.0489205	PF10321:Serpentine type 7TM GPCR chemoreceptor Srt
	EVM0011013	-1.53041	1.53297e-06	PF00155:Aminotransferase class I and II
	EVM0012397	-1.53142	0.000640295	PF00292:'Paired box' domain|PF00046:Homeobox domain
	EVM0009791	-1.53339	0.000130836	PF03567:Sulfotransferase family
	EVM0000249	-1.53697	4.30938e-10	-
	EVM0011347	-1.53922	9.95827e-05	-
	novel.219	-1.54386	0.0456043	PF05024:N-acetylglucosaminyl transferase component (Gpi1)
	EVM0001636	-1.54746	3.862e-05	-
	EVM0014956	-1.55237	1.64643e-05	-
	EVM0008744	-1.5572	4.49224e-12	PF14749:Acyl-coenzyme A oxidase N-terminal|PF02770:Acyl-CoA dehydrogenase, middle domain|PF01756:Acyl-CoA oxidase
	EVM0004113	-1.57182	5.72994e-13	PF00005:ABC transporter|PF00664:ABC transporter transmembrane region
	EVM0010278	-1.57219	8.49105e-05	PF02931:Neurotransmitter-gated ion-channel ligand binding domain
	EVM0009604	-1.57278	0.0170716	PF00104:Ligand-binding domain of nuclear hormone receptor|PF00105:Zinc finger, C4 type (two domains)
	EVM0016302	-1.57576	2.94845e-13	PF01805:Surp module|PF09750:Alternative splicing regulator
	novel.550	-1.57733	0.0169504	-
	EVM0002016	-1.58118	1.99797e-05	PF00059:Lectin C-type domain
	EVM0017200	-1.58182	3.52442e-06	-
	EVM0013696	-1.58519	0.00190577	PF04421:Mss4 protein
	EVM0010144	-1.58814	0.0247416	PF00059:Lectin C-type domain
	EVM0001800	-1.58981	0.0205756	PF01549:ShK domain-like
	EVM0008301	-1.59286	0.0164086	-
	EVM0002198	-1.59569	6.34294e-10	PF00069:Protein kinase domain
	EVM0015209	-1.59647	7.65159e-09	PF00909:Ammonium Transporter Family
	EVM0011947	-1.60191	0.0142428	-
	EVM0000641	-1.61172	1.35105e-12	-
	EVM0013690	-1.61197	7.75474e-12	-
	EVM0007201	-1.62221	6.37182e-05	PF00069:Protein kinase domain
	EVM0003185	-1.62419	0.012846	PF00067:Cytochrome P450
	EVM0009364	-1.62817	0.00185076	PF02118:Srg family chemoreceptor
	EVM0002691	-1.62951	8.18876e-07	PF03189:Otopetrin
	EVM0014810	-1.63795	1.04345e-05	-
	EVM0001837	-1.6396	0.0169703	PF07716:Basic region leucine zipper
	EVM0016754	-1.64141	0.00286933	PF10320:Serpentine type 7TM GPCR chemoreceptor Srsx
	EVM0013536	-1.64239	4.98195e-08	PF00250:Forkhead domain
	EVM0013049	-1.64249	0.000244485	PF05649:Peptidase family M13|PF01431:Peptidase family M13
	EVM0017239	-1.65052	1.42351e-11	PF04960:Glutaminase|PF12796:Ankyrin repeats (3 copies)
	EVM0000681	-1.65146	0.00179338	-
	EVM0010810	-1.65207	5.46334e-10	PF03189:Otopetrin
	EVM0014120	-1.66005	3.89465e-10	-
	EVM0004700	-1.66269	3.95709e-13	PF00013:KH domain
	EVM0017571	-1.66499	0.0131178	PF07690:Major Facilitator Superfamily
	EVM0005328	-1.66691	2.44973e-40	PF00105:Zinc finger, C4 type (two domains)|PF00104:Ligand-binding domain of nuclear hormone receptor
	EVM0004949	-1.66807	3.75318e-09	-
	EVM0006650	-1.67085	0.0302526	PF10320:Serpentine type 7TM GPCR chemoreceptor Srsx
	novel.447	-1.6723	0.000237581	PF10318:Serpentine type 7TM GPCR chemoreceptor Srh
	EVM0014817	-1.68011	0.00455707	PF00431:CUB domain|PF00059:Lectin C-type domain
	EVM0005269	-1.70065	0.0330747	PF10328:Serpentine type 7TM GPCR chemoreceptor Srx
	EVM0001263	-1.70071	6.28536e-06	PF01391:Collagen triple helix repeat (20 copies)|PF01484:Nematode cuticle collagen N-terminal domain
	EVM0006563	-1.70216	6.61232e-05	PF00201:UDP-glucoronosyl and UDP-glucosyl transferase
	EVM0007707	-1.70445	2.16612e-09	PF00248:Aldo/keto reductase family
	EVM0013807	-1.70768	0.00602101	-
	novel.660	-1.71994	9.35541e-05	-
	EVM0002178	-1.7204	0.00731633	PF10318:Serpentine type 7TM GPCR chemoreceptor Srh
	EVM0002310	-1.72159	0.0131237	-
	EVM0011331	-1.72453	0.000450035	-
	EVM0002208	-1.73209	0.0462784	PF03125:C. elegans Sre G protein-coupled chemoreceptor
	EVM0003697	-1.73759	3.09226e-24	-
	novel.654	-1.73876	0.00510303	PF10318:Serpentine type 7TM GPCR chemoreceptor Srh
	EVM0004091	-1.74099	1.28041e-07	PF00702:haloacid dehalogenase-like hydrolase
	EVM0001215	-1.74682	0.0379156	-
	EVM0008798	-1.75032	3.65411e-13	-
	novel.591	-1.75196	0.0407156	-
	EVM0009355	-1.7557	0.0253636	PF03125:C. elegans Sre G protein-coupled chemoreceptor
	EVM0002787	-1.76268	0.0169703	PF01391:Collagen triple helix repeat (20 copies)
	EVM0015124	-1.76381	9.29322e-06	PF00014:Kunitz/Bovine pancreatic trypsin inhibitor domain|PF14625:Lustrin, cysteine-rich repeated domain
	novel.529	-1.77043	0.00116043	-
	EVM0004128	-1.78605	5.35263e-10	PF10323:Serpentine type 7TM GPCR chemoreceptor Srv
	EVM0007556	-1.78834	0.0106461	-
	novel.337	-1.79384	6.62801e-09	-
	EVM0008483	-1.79756	3.78142e-08	-
	EVM0010305	-1.79824	0.000450035	-
	novel.714	-1.79961	0.000194817	-
	novel.275	-1.80431	0.0403134	-
	EVM0009942	-1.80698	4.42034e-05	-
	EVM0016530	-1.80994	0.020483	-
	EVM0002254	-1.8189	5.70082e-07	PF02931:Neurotransmitter-gated ion-channel ligand binding domain|PF02932:Neurotransmitter-gated ion-channel transmembrane region
	EVM0013717	-1.82361	0.0456049	PF10321:Serpentine type 7TM GPCR chemoreceptor Srt
	EVM0015948	-1.838	9.63025e-07	PF01549:ShK domain-like|PF02244:Carboxypeptidase activation peptide|PF00246:Zinc carboxypeptidase
	EVM0007038	-1.84102	2.61953e-06	PF00083:Sugar (and other) transporter
	EVM0012383	-1.84138	0.000236249	PF17175:Modulator of levamisole receptor-1
	EVM0014799	-1.85716	0.037911	-
	EVM0006763	-1.86565	2.19445e-16	PF02995:Protein of unknown function (DUF229)
	EVM0008684	-1.8766	7.16679e-14	PF00248:Aldo/keto reductase family
	EVM0007082	-1.89027	0.0343033	-
	EVM0013505	-1.905	0.0138855	-
	EVM0015607	-1.91348	0.000437835	PF00105:Zinc finger, C4 type (two domains)|PF00104:Ligand-binding domain of nuclear hormone receptor
	EVM0005991	-1.91425	0.000122822	PF01391:Collagen triple helix repeat (20 copies)|PF01484:Nematode cuticle collagen N-terminal domain
	EVM0004595	-1.92024	1.28124e-06	PF00248:Aldo/keto reductase family
	EVM0006938	-1.92713	5.24003e-34	-
	EVM0011899	-1.93032	4.07308e-11	-
	EVM0009741	-1.93631	4.98195e-08	PF02932:Neurotransmitter-gated ion-channel transmembrane region|PF02931:Neurotransmitter-gated ion-channel ligand binding domain
	EVM0003231	-1.94183	5.19289e-10	-
	EVM0005549	-1.94193	2.02571e-32	-
	EVM0003715	-1.94725	1.5099e-05	-
	EVM0007166	-1.95903	0.00244244	PF07690:Major Facilitator Superfamily
	EVM0001436	-1.97044	0.000371363	PF10316:Serpentine type 7TM GPCR chemoreceptor Srbc
	EVM0000887	-1.97133	2.04668e-06	PF01697:Glycosyltransferase family 92
	EVM0002111	-1.97319	8.98993e-06	-
	EVM0013554	-1.98164	8.81584e-13	-
	EVM0001547	-1.9999	0.0365068	-
	novel.299	-2.01469	0.0288647	-
	EVM0007777	-2.02608	2.28139e-10	PF07748:Glycosyl hydrolases family 38 C-terminal domain|PF09261:Alpha mannosidase middle domain|PF01074:Glycosyl hydrolases family 38 N-terminal domain
	EVM0012036	-2.0336	5.78375e-34	-
	EVM0005159	-2.03715	1.36097e-07	PF07690:Major Facilitator Superfamily
	EVM0003576	-2.04408	0.0342537	PF10320:Serpentine type 7TM GPCR chemoreceptor Srsx
	EVM0017554	-2.0931	6.35424e-05	-
	EVM0003383	-2.10102	0.0360136	PF00105:Zinc finger, C4 type (two domains)|PF00104:Ligand-binding domain of nuclear hormone receptor
	novel.797	-2.10427	0.0238583	-
	EVM0007944	-2.11258	1.76141e-06	PF02931:Neurotransmitter-gated ion-channel ligand binding domain
	EVM0011783	-2.12192	7.59111e-05	PF07914:Protein of unknown function (DUF1679)
	EVM0006627	-2.12704	9.63596e-22	PF00005:ABC transporter|PF00664:ABC transporter transmembrane region
	EVM0007405	-2.14203	6.53224e-21	PF00201:UDP-glucoronosyl and UDP-glucosyl transferase
	EVM0008759	-2.1421	1.06113e-05	PF12796:Ankyrin repeats (3 copies)|PF00520:Ion transport protein
	EVM0014478	-2.14768	9.31362e-31	PF03098:Animal haem peroxidase
	novel.647	-2.14829	0.0418868	PF10318:Serpentine type 7TM GPCR chemoreceptor Srh
	EVM0015159	-2.15423	0.00212532	-
	EVM0013384	-2.15739	0.00650619	-
	EVM0011954	-2.16328	0.0015357	PF00211:Adenylate and Guanylate cyclase catalytic domain|PF00069:Protein kinase domain|PF07701:Heme NO binding associated|PF01094:Receptor family ligand binding region
	EVM0005061	-2.17346	0.0318488	PF03125:C. elegans Sre G protein-coupled chemoreceptor
	EVM0000590	-2.17593	0.00293505	-
	EVM0012308	-2.18232	1.03522e-31	PF00188:Cysteine-rich secretory protein family
	EVM0003733	-2.18584	6.06946e-09	PF13087:AAA domain|PF13086:AAA domain
	EVM0009270	-2.18782	0.0003128	PF00858:Amiloride-sensitive sodium channel|PF00008:EGF-like domain
	EVM0015678	-2.18823	0.000169212	PF10292:Serpentine type 7TM GPCR receptor class ab chemoreceptor
	EVM0016122	-2.1953	1.28692e-06	-
	EVM0012207	-2.21405	2.87314e-06	PF00069:Protein kinase domain
	EVM0016145	-2.22915	0.00395824	PF13639:Ring finger domain
	EVM0001466	-2.23584	1.8745e-11	PF00248:Aldo/keto reductase family
	novel.615	-2.23883	0.0117987	PF10323:Serpentine type 7TM GPCR chemoreceptor Srv
	EVM0017501	-2.24117	2.67428e-15	PF00335:Tetraspanin family
	EVM0004812	-2.24491	5.87553e-11	PF03098:Animal haem peroxidase
	EVM0009152	-2.28002	3.717e-05	PF07172:Glycine rich protein family
	EVM0001334	-2.29187	0.0039544	-
	EVM0010815	-2.29502	4.07243e-07	PF00852:Glycosyltransferase family 10 (fucosyltransferase) C-term
	EVM0001228	-2.30802	2.48794e-24	PF01925:Sulfite exporter TauE/SafE
	EVM0016127	-2.31768	0.00116611	PF02931:Neurotransmitter-gated ion-channel ligand binding domain|PF02932:Neurotransmitter-gated ion-channel transmembrane region
	EVM0009209	-2.32276	0.0443197	-
	EVM0016096	-2.33909	2.62391e-11	-
	novel.762	-2.34429	7.44765e-07	-
	novel.287	-2.35957	2.01589e-05	-
	EVM0006433	-2.36553	0.0473197	PF00300:Histidine phosphatase superfamily (branch 1)
	EVM0002780	-2.3821	1.05e-05	PF00059:Lectin C-type domain
	novel.992	-2.42144	0.00116196	-
	EVM0003158	-2.42985	1.34915e-12	PF00059:Lectin C-type domain
	EVM0005161	-2.44148	5.21119e-18	-
	EVM0002032	-2.45608	9.21907e-18	-
	EVM0005909	-2.50528	0.00941735	-
	EVM0000169	-2.53342	9.46076e-05	-
	EVM0010638	-2.55904	0.00164824	PF03098:Animal haem peroxidase
	novel.832	-2.57019	0.00170514	PF00008:EGF-like domain
	EVM0008903	-2.59511	7.8704e-07	PF01161:Phosphatidylethanolamine-binding protein
	EVM0017563	-2.60101	0.016678	PF10292:Serpentine type 7TM GPCR receptor class ab chemoreceptor
	EVM0004542	-2.60715	2.9183e-26	PF00083:Sugar (and other) transporter
	EVM0001541	-2.61341	5.97334e-07	-
	EVM0003249	-2.61749	2.16065e-05	PF00059:Lectin C-type domain
	EVM0007368	-2.64257	5.28292e-147	PF05823:Nematode fatty acid retinoid binding protein (Gp-FAR-1)
	EVM0001236	-2.66575	2.55825e-11	PF00059:Lectin C-type domain
	EVM0016657	-2.67164	0.00243049	PF00291:Pyridoxal-phosphate dependent enzyme
	EVM0011653	-2.69017	0.00240185	-
	novel.85	-2.71019	5.38635e-08	-
	EVM0008442	-2.72142	0.0320659	PF00069:Protein kinase domain
	EVM0015256	-2.7285	8.5707e-05	-
	EVM0013211	-2.74717	0.00602815	-
	EVM0013115	-2.75017	0.00865309	-
	EVM0010517	-2.7512	0.0316835	PF02118:Srg family chemoreceptor
	EVM0001353	-2.75574	4.48843e-61	-
	EVM0010918	-2.79133	2.55956e-33	PF10328:Serpentine type 7TM GPCR chemoreceptor Srx|PF01400:Astacin (Peptidase family M12A)
	novel.361	-2.82492	0.000384803	-
	EVM0017018	-2.89476	4.47221e-96	PF05823:Nematode fatty acid retinoid binding protein (Gp-FAR-1)
	EVM0011774	-2.94951	4.53267e-05	-
	EVM0012918	-2.97298	2.13909e-18	-
	EVM0002374	-2.99186	1.0105e-13	-
	EVM0005059	-3.00737	2.14773e-06	PF01062:Bestrophin, RFP-TM, chloride channel
	EVM0007021	-3.0089	3.29189e-134	-
	EVM0005347	-3.02265	0.0174624	PF14529:Endonuclease-reverse transcriptase
	EVM0000269	-3.03787	0.00113451	PF03125:C. elegans Sre G protein-coupled chemoreceptor
	EVM0006527	-3.04977	0.0100833	-
	novel.460	-3.07151	3.40831e-05	PF10323:Serpentine type 7TM GPCR chemoreceptor Srv
	EVM0010809	-3.09932	0.0262457	-
	EVM0003795	-3.10808	2.75675e-07	-
	EVM0017052	-3.1223	0.0225528	-
	EVM0010221	-3.17506	0.029338	-
	EVM0014182	-3.21992	0.0200807	PF00069:Protein kinase domain
	EVM0014815	-3.22614	0.0216499	-
	EVM0003610	-3.25581	1.79991e-06	-
	EVM0011939	-3.28275	0.049954	PF01682:DB module
	EVM0000507	-3.29241	3.38671e-38	-
	EVM0012515	-3.31235	7.9961e-13	-
	EVM0000430	-3.32431	0.0195439	-
	EVM0003489	-3.33954	0.000315801	-
	EVM0000569	-3.37367	0.000176143	-
	EVM0001644	-3.41786	1.39389e-07	-
	EVM0015750	-3.46446	8.52122e-13	PF01490:Transmembrane amino acid transporter protein
	EVM0008735	-3.53083	0.00218283	PF07690:Major Facilitator Superfamily
	EVM0001496	-3.60673	2.30004e-10	-
	EVM0005524	-3.60675	1.7545e-05	-
	EVM0006420	-3.61076	0.0111582	PF07690:Major Facilitator Superfamily
	EVM0002069	-3.63601	0.0262917	PF04789:Protein of unknown function (DUF621)
	EVM0002043	-3.65029	2.89245e-21	PF00083:Sugar (and other) transporter
	EVM0015913	-3.67708	2.19121e-161	-
	EVM0017217	-3.72541	1.38056e-48	-
	EVM0006379	-3.83711	0.0145439	PF10318:Serpentine type 7TM GPCR chemoreceptor Srh
	EVM0006587	-3.85435	1.16451e-21	-
	novel.829	-3.85599	0.0113234	PF10318:Serpentine type 7TM GPCR chemoreceptor Srh
	EVM0014129	-4.01015	0.00101951	-
	EVM0001205	-4.02044	5.58513e-54	-
	EVM0000619	-4.07623	4.64949e-05	PF01400:Astacin (Peptidase family M12A)
	EVM0005232	-4.10721	1.37743e-143	-
	EVM0008920	-4.11487	1.95947e-14	PF00230:Major intrinsic protein
	EVM0010590	-4.43318	0.0139386	-
	EVM0002352	-4.44019	4.91106e-09	-
	EVM0001701	-4.50912	0.0129164	PF03098:Animal haem peroxidase
	EVM0008287	-4.73165	5.40519e-07	PF10318:Serpentine type 7TM GPCR chemoreceptor Srh
	EVM0015041	-4.77764	1.81857e-172	-
	novel.56	-4.80358	0.00565214	-
	novel.354	-4.89788	3.25277e-15	-
	EVM0008730	-5.30258	4.40564e-05	PF02931:Neurotransmitter-gated ion-channel ligand binding domain
	novel.980	-5.36528	0.00292655	-
	EVM0016980	-5.46724	0.00155712	PF00520:Ion transport protein|PF12796:Ankyrin repeats (3 copies)
	EVM0011959	-5.71507	4.39128e-08	-
	EVM0015512	-5.80205	0.00036576	-
	EVM0004440	-7.82362	1.20727e-17	-

## Sheet: 1330 DEGs under high salinity
	gene_id	6% vs 3%_log2FoldChange	6% vs 3%_padj	gene_description
Up-regulated DEGs
	EVM0015470	5.69083	0.00105792	-
	EVM0008151	5.65511	9.82723e-11	-
	EVM0003867	5.53675	0.00188956	PF00635:MSP (Major sperm protein) domain
	EVM0007040	5.18316	8.72646e-38	-
	EVM0003481	4.95546	0.0117523	PF00169:PH domain|PF01363:FYVE zinc finger
	EVM0008005	4.91156	0.0155903	-
	EVM0016373	4.90021	0.00372721	-
	EVM0011624	4.87382	0.00653717	-
	EVM0014785	4.86102	0.000394744	-
	EVM0001895	4.83197	0.00556992	-
	EVM0011027	4.82678	0.000524867	-
	EVM0003199	4.74511	1.21235e-10	-
	novel.76	4.74391	0.0059146	-
	EVM0008856	4.73572	0.00573411	-
	novel.930	4.71587	1.25907e-06	-
	EVM0003257	4.62899	1.53003e-151	PF15035:Ciliary rootlet component, centrosome cohesion
	EVM0014130	4.45342	4.46189e-16	PF01400:Astacin (Peptidase family M12A)
	EVM0007299	4.40084	5.50549e-09	PF01484:Nematode cuticle collagen N-terminal domain
	EVM0009560	4.28761	0.0195683	-
	EVM0015105	4.26116	0.0338637	-
	EVM0017523	4.22244	0.0321159	-
	EVM0016258	4.19821	0.0288945	PF10323:Serpentine type 7TM GPCR chemoreceptor Srv
	EVM0004287	4.11587	3.28686e-34	-
	EVM0006057	4.08607	0.000781622	-
	EVM0005142	4.07783	6.53573e-09	-
	EVM0000341	4.04809	1.55909e-64	PF00012:Hsp70 protein
	EVM0016615	4.02526	0.00819496	-
	EVM0017387	4.00203	6.1408e-12	PF01202:Shikimate kinase
	EVM0002200	3.95601	0.0468456	PF00149:Calcineurin-like phosphoesterase
	novel.581	3.95321	0.0476294	-
	EVM0008006	3.89102	2.35206e-11	-
	EVM0013523	3.875	1.4085e-100	PF00012:Hsp70 protein
	EVM0015551	3.74168	8.95507e-08	PF07714:Protein tyrosine kinase
	EVM0001447	3.70251	0.0231247	PF01595:Domain of unknown function DUF21
	EVM0017367	3.64654	0.000173199	PF01549:ShK domain-like
	EVM0012479	3.64427	1.02002e-06	PF07714:Protein tyrosine kinase|PF00017:SH2 domain
	EVM0007890	3.56788	0.0318087	PF16076:Acyltransferase C-terminus|PF01553:Acyltransferase
	EVM0003381	3.55986	1.41363e-22	-
	EVM0002519	3.5512	1.12479e-37	PF15035:Ciliary rootlet component, centrosome cohesion
	EVM0001148	3.53865	0.0110246	-
	EVM0014931	3.50493	0.0401566	-
	EVM0012198	3.50319	1.23109e-10	PF00017:SH2 domain|PF07714:Protein tyrosine kinase
	novel.263	3.48568	0.00195731	-
	EVM0011136	3.48537	3.58315e-15	PF00188:Cysteine-rich secretory protein family
	novel.640	3.48237	0.0398337	-
	EVM0012932	3.43676	6.90142e-05	PF14934:Domain of unknown function (DUF4499)|PF00106:short chain dehydrogenase
	EVM0010036	3.43533	1.05105e-10	-
	EVM0015094	3.37628	2.51779e-30	-
	EVM0002165	3.34439	1.66244e-08	-
	EVM0012705	3.27298	0.00905229	-
	EVM0006424	3.25991	0.000434979	PF03057:DUF236 repeat
	novel.166	3.24934	5.43535e-06	-
	EVM0012946	3.23514	0.0234271	PF07714:Protein tyrosine kinase|PF00017:SH2 domain
	EVM0016090	3.18272	0.00764301	-
	EVM0001395	3.17361	0.00912699	PF10277:Frag1/DRAM/Sfk1 family
	EVM0000458	3.13747	2.34047e-52	-
	EVM0014074	3.06384	2.57381e-05	-
	EVM0014589	3.06251	4.15246e-06	-
	EVM0014625	3.05195	1.38819e-15	-
	EVM0007577	3.0483	1.83419e-23	PF01274:Malate synthase|PF13714:Phosphoenolpyruvate phosphomutase|PF00463:Isocitrate lyase family
	EVM0014472	3.04053	0.0188137	-
	EVM0002136	3.03381	0.000119459	-
	EVM0016021	2.99713	6.63994e-12	PF00753:Metallo-beta-lactamase superfamily
	EVM0002871	2.97866	0.0430293	-
	EVM0009896	2.97406	0.016695	PF10326:Serpentine type 7TM GPCR chemoreceptor Str
	EVM0002125	2.96771	0.00108205	-
	EVM0004451	2.93203	4.90188e-05	PF00069:Protein kinase domain
	EVM0011710	2.90807	1.36397e-12	PF00501:AMP-binding enzyme|PF13193:AMP-binding enzyme C-terminal domain
	novel.1002	2.90345	0.000341202	-
	novel.349	2.90085	0.000214731	-
	EVM0013143	2.89757	0.015584	-
	EVM0004311	2.87822	0.00999264	-
	EVM0003958	2.85024	0.000206861	-
	EVM0002715	2.8393	1.17687e-42	PF13920:Zinc finger, C3HC4 type (RING finger)
	novel.433	2.83242	2.67475e-18	-
	EVM0006032	2.83077	2.0185e-06	PF01484:Nematode cuticle collagen N-terminal domain|PF01391:Collagen triple helix repeat (20 copies)
	EVM0011566	2.80751	0.0360491	PF00292:'Paired box' domain
	EVM0000301	2.77658	9.46639e-25	-
	EVM0015527	2.75371	1.6022e-39	-
	novel.316	2.74155	6.80998e-08	-
	EVM0009610	2.71691	0.000925442	-
	EVM0005264	2.70647	6.75511e-10	-
	EVM0016890	2.69541	2.59329e-16	PF00651:BTB/POZ domain
	EVM0011851	2.66195	1.26147e-33	PF06119:Nidogen-like|PF03782:AMOP domain
	EVM0012864	2.65562	4.10912e-14	-
	EVM0013703	2.64952	1.82774e-12	-
	EVM0017082	2.63636	0.00832093	-
	EVM0003553	2.63019	0.0148264	-
	EVM0011028	2.61005	0.0291771	-
	EVM0008355	2.60752	0.0162496	-
	EVM0001330	2.60693	3.25766e-17	-
	EVM0000920	2.59505	3.51333e-09	-
	EVM0007828	2.59018	0.00118629	-
	EVM0011636	2.58647	3.60115e-16	PF01484:Nematode cuticle collagen N-terminal domain|PF01391:Collagen triple helix repeat (20 copies)
	EVM0011273	2.53794	3.0864e-05	PF00567:Tudor domain
	novel.786	2.53663	0.0485184	-
	EVM0012081	2.53009	0.0125223	PF13561:Enoyl-(Acyl carrier protein) reductase
	novel.342	2.526	8.91022e-07	PF00092:von Willebrand factor type A domain
	EVM0005303	2.52488	3.59308e-66	PF04921:XAP5, circadian clock regulator
	EVM0016207	2.52082	0.000240836	-
	EVM0017228	2.51983	1.31763e-06	-
	EVM0011932	2.51427	4.16403e-06	PF13522:Glutamine amidotransferase domain
	EVM0010497	2.50949	0.00108523	-
	EVM0013313	2.50897	1.99273e-20	PF00011:Hsp20/alpha crystallin family
	EVM0013705	2.49027	4.34315e-20	-
	EVM0009769	2.48735	3.56947e-07	-
	EVM0013510	2.47534	6.98293e-20	PF00011:Hsp20/alpha crystallin family
	novel.329	2.45257	2.40544e-36	-
	EVM0000859	2.44562	0.0420697	PF01027:Inhibitor of apoptosis-promoting Bax1
	EVM0017660	2.43719	0.00631957	-
	EVM0000488	2.42837	1.3796e-11	-
	EVM0004508	2.42077	0.0019425	PF10327:Serpentine type 7TM GPCR chemoreceptor Sri
	EVM0008592	2.39724	0.00012593	PF00731:AIR carboxylase|PF01259:SAICAR synthetase
	EVM0000991	2.3843	0.0292136	PF01391:Collagen triple helix repeat (20 copies)
	EVM0003327	2.38082	0.0250166	-
	EVM0007565	2.3587	0.000315567	PF00011:Hsp20/alpha crystallin family
	EVM0007643	2.35709	1.78631e-08	-
	EVM0008380	2.35534	1.51408e-06	PF00753:Metallo-beta-lactamase superfamily
	EVM0005235	2.34932	1.83419e-23	-
	EVM0005690	2.33925	3.60531e-67	PF07716:Basic region leucine zipper
	EVM0001781	2.32682	8.4258e-18	PF01674:Lipase (class 2)
	EVM0013107	2.32575	0.0445521	PF00096:Zinc finger, C2H2 type
	EVM0009399	2.31952	0.00508799	-
	EVM0003959	2.31357	3.7092e-46	PF05303:Protein of unknown function (DUF727)
	EVM0010585	2.30128	0.0455576	PF01769:Divalent cation transporter
	EVM0013603	2.29506	0.013616	PF01852:START domain
	EVM0003352	2.28858	1.8921e-06	PF00102:Protein-tyrosine phosphatase
	EVM0003291	2.27934	2.63783e-27	PF03982:Diacylglycerol acyltransferase
	EVM0004005	2.27839	0.0404196	PF01060:Transthyretin-like family
	EVM0017529	2.24643	3.70613e-45	PF00226:DnaJ domain|PF01556:DnaJ C terminal domain
	EVM0008914	2.24212	4.48867e-05	-
	EVM0002734	2.23364	0.0367384	-
	EVM0001742	2.23254	0.00309944	PF01398:JAB1/Mov34/MPN/PAD-1 ubiquitin protease
	EVM0010289	2.22983	0.00114246	PF00083:Sugar (and other) transporter
	EVM0001190	2.22141	0.0157849	PF00635:MSP (Major sperm protein) domain
	EVM0009714	2.21208	0.000918829	-
	novel.318	2.20936	1.77249e-15	-
	EVM0005047	2.1971	4.77179e-13	PF00010:Helix-loop-helix DNA-binding domain
	novel.1	2.19514	0.0177905	-
	EVM0000052	2.19299	4.36842e-05	PF00071:Ras family
	EVM0002104	2.17688	0.0405805	-
	EVM0016358	2.1754	1.97667e-35	PF00201:UDP-glucoronosyl and UDP-glucosyl transferase
	EVM0015013	2.17522	5.61067e-05	PF00650:CRAL/TRIO domain
	EVM0017372	2.17244	2.60778e-13	-
	EVM0011742	2.17055	2.52007e-41	-
	EVM0008398	2.16987	0.00222663	-
	EVM0017386	2.16947	0.0139831	-
	EVM0003023	2.16729	0.000128268	-
	EVM0005595	2.16686	0.000312796	PF01549:ShK domain-like
	EVM0008794	2.15694	1.41506e-62	PF00484:Carbonic anhydrase
	EVM0002741	2.15441	1.82922e-64	PF10853:Protein of unknown function (DUF2650)|PF00011:Hsp20/alpha crystallin family
	EVM0008003	2.14885	4.90188e-05	-
	EVM0013767	2.14809	0.0124703	-
	EVM0004101	2.1421	5.93235e-14	-
	EVM0008181	2.12909	0.0203749	-
	EVM0012501	2.12654	0.0013048	-
	novel.65	2.11256	0.00902362	PF10292:Serpentine type 7TM GPCR receptor class ab chemoreceptor
	EVM0001218	2.10703	1.79792e-11	PF01400:Astacin (Peptidase family M12A)
	EVM0013560	2.0977	0.00163194	-
	EVM0015317	2.09099	0.0118407	-
	EVM0000551	2.08386	3.46339e-05	-
	EVM0007529	2.07806	2.15824e-35	PF08711:TFIIS helical bundle-like domain
	EVM0015578	2.07583	4.94191e-42	PF00291:Pyridoxal-phosphate dependent enzyme
	EVM0003574	2.06869	0.00738568	-
	EVM0013778	2.06519	3.96216e-07	PF05147:Lanthionine synthetase C-like protein
	EVM0002135	2.05163	6.47036e-07	PF01674:Lipase (class 2)
	EVM0010502	2.03709	1.54038e-06	PF01391:Collagen triple helix repeat (20 copies)|PF01484:Nematode cuticle collagen N-terminal domain
	EVM0006035	2.03626	1.13423e-46	-
	EVM0007170	2.03299	9.03727e-17	PF00682:HMGL-like|PF00289:Biotin carboxylase, N-terminal domain|PF02785:Biotin carboxylase C-terminal domain|PF02786:Carbamoyl-phosphate synthase L chain, ATP binding domain|PF00364:Biotin-requiring enzyme|PF02436:Conserved carboxylase domain
	EVM0002160	2.02893	1.0831e-12	-
	EVM0008946	2.02709	8.10545e-16	PF00144:Beta-lactamase
	EVM0014560	2.016	0.000159674	PF00011:Hsp20/alpha crystallin family
	EVM0002224	2.0113	1.02763e-11	PF00135:Carboxylesterase family
	EVM0006292	2.00333	0.0131459	PF09668:Aspartyl protease
	EVM0011106	2.00185	0.000472662	PF10326:Serpentine type 7TM GPCR chemoreceptor Str
	EVM0014320	2.00087	1.52156e-05	-
	EVM0017462	1.99962	3.67423e-06	PF01476:LysM domain
	EVM0000868	1.99677	0.0352038	PF04909:Amidohydrolase
	EVM0002608	1.99067	9.87567e-46	PF00858:Amiloride-sensitive sodium channel
	EVM0000450	1.98786	0.00163034	PF15481:Chondroitin proteoglycan 4
	EVM0000860	1.98479	0.000860063	PF00194:Eukaryotic-type carbonic anhydrase
	EVM0010143	1.98031	0.00852144	PF00102:Protein-tyrosine phosphatase
	novel.314	1.97281	0.0164719	-
	EVM0000135	1.96588	7.71897e-09	-
	EVM0010703	1.95553	0.0126215	-
	EVM0009021	1.95396	3.31934e-07	-
	EVM0004091	1.94179	8.50978e-22	PF00702:haloacid dehalogenase-like hydrolase
	EVM0016398	1.92872	1.95579e-41	PF08711:TFIIS helical bundle-like domain
	EVM0017357	1.91857	7.62834e-16	PF01060:Transthyretin-like family
	EVM0006497	1.91685	1.47527e-28	-
	EVM0002194	1.91376	0.0180652	-
	EVM0005463	1.90733	0.00732756	-
	EVM0014199	1.90442	2.10454e-20	PF00067:Cytochrome P450
	EVM0016822	1.90119	4.70458e-12	PF00199:Catalase|PF06628:Catalase-related immune-responsive
	EVM0011491	1.88377	1.52858e-06	-
	EVM0005297	1.87574	4.78296e-14	PF01060:Transthyretin-like family
	EVM0011571	1.87361	3.25176e-29	PF00100:Zona pellucida-like domain
	EVM0017421	1.87277	0.0474127	-
	EVM0009483	1.85388	0.00253437	PF07714:Protein tyrosine kinase|PF00017:SH2 domain
	EVM0016282	1.8527	0.000223647	-
	EVM0012087	1.84469	5.50321e-13	-
	EVM0008585	1.83813	3.65183e-05	PF00071:Ras family
	EVM0001128	1.83727	1.97941e-23	PF00010:Helix-loop-helix DNA-binding domain
	EVM0003822	1.83433	5.10933e-19	PF03061:Thioesterase superfamily
	EVM0017209	1.83023	0.0454497	-
	EVM0016702	1.82995	7.49667e-10	PF04960:Glutaminase|PF12796:Ankyrin repeats (3 copies)
	EVM0003202	1.82689	0.0331002	-
	novel.816	1.81735	0.0252182	-
	EVM0015415	1.81634	0.0298951	-
	EVM0017013	1.81273	0.00666279	PF00144:Beta-lactamase
	EVM0015305	1.81244	3.1211e-05	PF09127:Leukotriene A4 hydrolase, C-terminal|PF01433:Peptidase family M1 domain
	novel.501	1.8121	0.00635356	PF07851:TMPIT-like protein
	EVM0001164	1.80929	0.00141361	-
	EVM0014335	1.80925	0.0101212	PF00092:von Willebrand factor type A domain
	EVM0008531	1.80384	9.68646e-05	-
	EVM0015151	1.80367	4.32402e-13	PF16076:Acyltransferase C-terminus|PF01553:Acyltransferase
	EVM0006732	1.79589	0.0369229	PF03299:Transcription factor AP-2
	EVM0007682	1.79505	2.60714e-16	PF03522:Solute carrier family 12|PF00324:Amino acid permease
	EVM0014462	1.79122	8.50104e-07	-
	EVM0002812	1.78883	2.3812e-06	PF01243:Pyridoxamine 5'-phosphate oxidase|PF10590:Pyridoxine 5'-phosphate oxidase C-terminal dimerisation region
	EVM0010540	1.78846	8.01769e-06	PF00291:Pyridoxal-phosphate dependent enzyme
	EVM0009573	1.78277	1.56096e-11	PF11594:Mediator complex subunit 28
	EVM0001010	1.78176	0.0148319	PF12146:Serine aminopeptidase, S33
	novel.953	1.78038	0.00344849	PF00075:RNase H
	EVM0011977	1.77906	0.0325829	PF04155:Ground-like domain
	EVM0000792	1.77869	0.0162496	-
	EVM0008549	1.77775	1.86643e-11	PF00112:Papain family cysteine protease
	EVM0013239	1.77361	1.77215e-31	PF03221:Tc5 transposase DNA-binding domain
	EVM0005573	1.77199	2.64097e-28	PF00105:Zinc finger, C4 type (two domains)|PF00104:Ligand-binding domain of nuclear hormone receptor
	EVM0000233	1.76806	1.80964e-14	-
	EVM0009389	1.76765	9.33673e-08	PF12906:RING-variant domain
	EVM0015351	1.76478	0.000405912	PF00104:Ligand-binding domain of nuclear hormone receptor
	EVM0013653	1.7584	2.76836e-05	PF13561:Enoyl-(Acyl carrier protein) reductase
	EVM0013448	1.75727	0.0491835	-
	EVM0017104	1.75464	4.03929e-05	PF01928:CYTH domain
	EVM0003371	1.75258	9.82882e-06	-
	EVM0014284	1.75028	9.34469e-15	PF07690:Major Facilitator Superfamily
	EVM0000486	1.74498	1.00483e-08	-
	EVM0001811	1.74413	0.0355138	-
	EVM0001622	1.74389	0.00239274	-
	EVM0014294	1.74189	0.0040263	-
	EVM0014324	1.74079	0.000165443	-
	EVM0009575	1.74029	0.0382728	PF01566:Natural resistance-associated macrophage protein
	EVM0000926	1.73252	1.42607e-42	-
	EVM0010300	1.7316	1.14586e-10	PF04960:Glutaminase|PF12796:Ankyrin repeats (3 copies)
	EVM0015259	1.72651	1.5566e-10	PF03522:Solute carrier family 12|PF00324:Amino acid permease
	EVM0008746	1.71323	5.6683e-34	PF13519:von Willebrand factor type A domain
	EVM0004519	1.70802	0.0130075	PF07690:Major Facilitator Superfamily
	novel.136	1.70793	0.000346487	PF06628:Catalase-related immune-responsive|PF00199:Catalase
	EVM0003615	1.70531	3.36442e-14	-
	EVM0004314	1.70325	0.00407803	-
	EVM0017221	1.69228	1.6095e-07	-
	EVM0002310	1.68929	1.93129e-06	-
	EVM0002341	1.68606	1.62603e-05	-
	EVM0007314	1.68576	3.91758e-05	-
	EVM0010840	1.6801	9.05445e-05	PF01060:Transthyretin-like family
	EVM0009258	1.67999	0.0012507	PF02118:Srg family chemoreceptor
	EVM0004441	1.67754	0.0464389	PF01400:Astacin (Peptidase family M12A)
	EVM0003838	1.67611	3.57194e-09	PF01060:Transthyretin-like family
	EVM0012034	1.67471	3.19075e-09	PF04777:Erv1 / Alr family
	EVM0006649	1.66875	1.8771e-36	PF08513:LisH|PF00400:WD domain, G-beta repeat
	EVM0001152	1.66067	3.81975e-06	PF04116:Fatty acid hydroxylase superfamily
	EVM0003534	1.65878	6.44553e-09	PF01060:Transthyretin-like family
	EVM0002844	1.65395	0.000176635	-
	EVM0010371	1.65125	0.00219078	-
	EVM0004488	1.64861	7.7053e-34	PF12796:Ankyrin repeats (3 copies)|PF13637:Ankyrin repeats (many copies)|PF01734:Patatin-like phospholipase
	EVM0005909	1.64849	0.00125679	-
	EVM0010050	1.64833	8.3442e-05	-
	EVM0007551	1.64757	6.3419e-07	PF04116:Fatty acid hydroxylase superfamily
	EVM0011882	1.64251	0.0341867	-
	EVM0014958	1.64084	0.0372494	-
	EVM0017084	1.63935	2.13547e-12	PF00144:Beta-lactamase
	novel.453	1.63506	1.0871e-16	PF01060:Transthyretin-like family
	EVM0011802	1.63403	3.78373e-07	PF01301:Glycosyl hydrolases family 35
	EVM0001591	1.63114	0.00559579	-
	EVM0014328	1.62795	3.0001e-05	PF00027:Cyclic nucleotide-binding domain|PF00069:Protein kinase domain
	EVM0003296	1.62473	0.00873329	-
	EVM0009565	1.62054	0.000242774	-
	EVM0008623	1.61947	0.0318312	-
	EVM0003993	1.6182	0.0221439	PF03114:BAR domain
	EVM0013005	1.60472	0.0386008	PF14598:PAS domain
	EVM0006070	1.60133	1.47565e-05	PF01433:Peptidase family M1 domain
	EVM0002646	1.59544	1.77561e-28	-
	novel.37	1.5944	6.98297e-14	-
	EVM0009713	1.59399	0.00353149	-
	EVM0004868	1.59144	0.0355172	-
	EVM0014750	1.58718	2.16437e-31	-
	EVM0002797	1.58647	1.93483e-24	-
	EVM0003924	1.58526	0.0018542	-
	EVM0009504	1.58501	0.000394894	-
	EVM0001121	1.58461	1.57783e-14	-
	EVM0014558	1.58315	1.02633e-33	PF10248:Myelodysplasia-myeloid leukemia factor 1-interacting protein
	EVM0002413	1.58278	0.0497337	-
	EVM0005868	1.57977	1.99622e-05	PF00067:Cytochrome P450
	EVM0008469	1.57693	1.39367e-36	PF00782:Dual specificity phosphatase, catalytic domain|PF00581:Rhodanese-like domain
	EVM0016303	1.57559	1.20276e-07	PF07716:Basic region leucine zipper
	EVM0016231	1.57421	0.0028667	PF01391:Collagen triple helix repeat (20 copies)|PF01484:Nematode cuticle collagen N-terminal domain
	novel.818	1.57409	0.0132887	-
	EVM0004165	1.56733	3.30156e-07	PF00018:SH3 domain
	EVM0011099	1.5627	1.56446e-15	PF00755:Choline/Carnitine o-acyltransferase
	EVM0012459	1.56177	4.77228e-11	PF17175:Modulator of levamisole receptor-1
	EVM0004122	1.56176	5.9477e-09	PF01661:Macro domain
	EVM0000138	1.54967	3.29138e-05	-
	EVM0007769	1.54566	0.00348255	PF01484:Nematode cuticle collagen N-terminal domain|PF01391:Collagen triple helix repeat (20 copies)
	EVM0012506	1.54476	4.4539e-12	PF00104:Ligand-binding domain of nuclear hormone receptor|PF00105:Zinc finger, C4 type (two domains)
	EVM0009203	1.544	4.156e-15	-
	EVM0017659	1.54146	2.36124e-12	-
	novel.299	1.53086	0.00199352	-
	EVM0009728	1.52586	7.06733e-26	PF00071:Ras family
	EVM0010855	1.52451	0.0217843	-
	EVM0009550	1.5224	1.46603e-06	-
	EVM0016346	1.51927	2.31996e-08	-
	EVM0009668	1.51625	6.40562e-07	PF04116:Fatty acid hydroxylase superfamily
	EVM0014799	1.5155	0.00121497	-
	novel.891	1.51453	0.0206743	-
	EVM0016033	1.51319	1.70749e-19	PF03357:Snf7
	EVM0014953	1.51173	0.0251547	-
	EVM0007796	1.5108	0.0499674	PF00876:Innexin
	EVM0014498	1.51019	3.45803e-22	PF00027:Cyclic nucleotide-binding domain|PF00069:Protein kinase domain
	EVM0006647	1.50735	0.000174123	PF00014:Kunitz/Bovine pancreatic trypsin inhibitor domain
	EVM0003429	1.5061	2.66495e-05	PF01391:Collagen triple helix repeat (20 copies)|PF01484:Nematode cuticle collagen N-terminal domain
	EVM0000299	1.5045	9.84834e-23	PF00153:Mitochondrial carrier protein
	EVM0008708	1.50316	4.99701e-11	PF00106:short chain dehydrogenase
	EVM0007536	1.49931	0.0462967	-
	EVM0014991	1.49386	0.00205774	PF00199:Catalase
	EVM0000873	1.49174	0.0206147	PF00067:Cytochrome P450
	EVM0014638	1.49103	0.0145224	-
	novel.112	1.49055	0.00153293	PF03839:Translocation protein Sec62
	EVM0013697	1.47868	7.88114e-05	PF00083:Sugar (and other) transporter
	EVM0015381	1.46973	2.8028e-21	-
	EVM0002485	1.46926	3.19512e-11	PF00982:Glycosyltransferase family 20
	EVM0007095	1.46676	0.000701128	PF00396:Granulin
	EVM0012797	1.45747	2.86438e-19	-
	EVM0017293	1.45481	1.33964e-13	PF00804:Syntaxin|PF05739:SNARE domain
	EVM0010851	1.45286	0.00729235	-
	EVM0011921	1.4517	5.23579e-20	-
	EVM0003325	1.45167	1.34465e-22	-
	EVM0004787	1.45009	8.41297e-09	PF01521:Iron-sulphur cluster biosynthesis
	EVM0014488	1.44875	4.68657e-06	-
	EVM0017110	1.44873	1.2087e-12	PF01545:Cation efflux family
	novel.212	1.44825	0.0127972	PF10318:Serpentine type 7TM GPCR chemoreceptor Srh
	EVM0008802	1.44735	1.11594e-06	PF00059:Lectin C-type domain
	EVM0002627	1.44546	5.02475e-25	PF10381:Autophagocytosis associated protein C-terminal|PF03987:Autophagocytosis associated protein, active-site domain|PF03986:Autophagocytosis associated protein (Atg3), N-terminal domain
	EVM0017134	1.44402	1.71994e-17	PF01428:AN1-like Zinc finger
	EVM0016011	1.44319	1.01331e-05	-
	EVM0010416	1.44228	4.98226e-19	PF03200:Glycosyl hydrolase family 63 C-terminal domain
	EVM0010889	1.44152	1.38823e-12	PF00134:Cyclin, N-terminal domain|PF02984:Cyclin, C-terminal domain
	EVM0002470	1.43804	0.0018542	PF00011:Hsp20/alpha crystallin family
	EVM0009212	1.43747	0.00073865	PF00474:Sodium:solute symporter family
	EVM0011570	1.43468	0.000182518	PF00010:Helix-loop-helix DNA-binding domain
	novel.82	1.43463	6.85998e-08	PF00098:Zinc knuckle
	EVM0008149	1.43348	2.02372e-11	PF00626:Gelsolin repeat
	EVM0011984	1.43066	2.03185e-05	PF00755:Choline/Carnitine o-acyltransferase
	EVM0009122	1.4296	6.47988e-11	PF09261:Alpha mannosidase middle domain|PF07748:Glycosyl hydrolases family 38 C-terminal domain|PF01074:Glycosyl hydrolases family 38 N-terminal domain
	EVM0011612	1.42956	0.0097102	-
	EVM0015001	1.42915	2.85436e-11	PF01008:Initiation factor 2 subunit family
	EVM0000433	1.42275	2.74119e-09	-
	EVM0005705	1.42239	1.84919e-15	PF01060:Transthyretin-like family
	EVM0008920	1.41927	0.000434979	PF00230:Major intrinsic protein
	EVM0011980	1.41883	9.7733e-29	PF02887:Pyruvate kinase, alpha/beta domain|PF00224:Pyruvate kinase, barrel domain
	EVM0014901	1.41591	2.52696e-08	PF01683:EB module
	EVM0012072	1.41323	0.00804185	-
	EVM0001282	1.40933	0.0448776	PF00651:BTB/POZ domain
	EVM0004484	1.40338	1.14176e-06	PF01060:Transthyretin-like family
	EVM0016123	1.40052	0.000489896	PF00651:BTB/POZ domain
	EVM0011811	1.39953	0.0221981	-
	EVM0003282	1.39463	2.90714e-10	PF01060:Transthyretin-like family
	EVM0005059	1.39091	0.00238909	PF01062:Bestrophin, RFP-TM, chloride channel
	EVM0000605	1.39085	0.000106855	PF00644:Poly(ADP-ribose) polymerase catalytic domain|PF08063:PADR1 (NUC008) domain|PF05406:WGR domain|PF02877:Poly(ADP-ribose) polymerase, regulatory domain
	EVM0003599	1.38708	6.0418e-23	PF00153:Mitochondrial carrier protein
	EVM0016899	1.38543	1.70145e-21	PF06911:Senescence-associated protein|PF12634:Inheritance of peroxisomes protein 1
	EVM0013392	1.38486	0.0342266	PF00112:Papain family cysteine protease
	EVM0015778	1.38312	0.014826	-
	EVM0007822	1.3823	0.000140364	PF10318:Serpentine type 7TM GPCR chemoreceptor Srh
	EVM0004661	1.37857	1.28104e-15	PF08569:Mo25-like
	EVM0006931	1.37348	0.0180893	PF01060:Transthyretin-like family
	EVM0015987	1.37293	0.0331268	PF00092:von Willebrand factor type A domain|PF00059:Lectin C-type domain
	EVM0007159	1.36902	3.19409e-10	-
	EVM0001545	1.36579	7.61833e-08	PF01682:DB module
	EVM0003459	1.36437	2.14649e-10	PF08645:Polynucleotide kinase 3 phosphatase|PF13671:AAA domain
	EVM0015216	1.36244	1.77456e-09	PF01248:Ribosomal protein L7Ae/L30e/S12e/Gadd45 family
	EVM0014776	1.3622	5.40207e-16	PF03234:Cdc37 N terminal kinase binding|PF08564:Cdc37 C terminal domain|PF08565:Cdc37 Hsp90 binding domain
	EVM0015750	1.35762	2.89524e-09	PF01490:Transmembrane amino acid transporter protein
	EVM0001812	1.35654	3.1233e-14	-
	EVM0001898	1.35583	5.04768e-21	PF00011:Hsp20/alpha crystallin family
	EVM0016707	1.35447	4.27545e-07	PF03982:Diacylglycerol acyltransferase
	EVM0009993	1.35273	2.28339e-07	PF00095:WAP-type (Whey Acidic Protein) 'four-disulfide core'|PF00014:Kunitz/Bovine pancreatic trypsin inhibitor domain|PF14625:Lustrin, cysteine-rich repeated domain|PF02822:Antistasin family|PF00067:Cytochrome P450|PF00086:Thyroglobulin type-1 repeat
	EVM0009754	1.35133	2.05071e-14	-
	EVM0010730	1.35015	5.59131e-05	PF01391:Collagen triple helix repeat (20 copies)
	EVM0012640	1.34928	5.0107e-12	PF00105:Zinc finger, C4 type (two domains)
	EVM0010573	1.34901	1.49252e-06	PF00337:Galactoside-binding lectin
	EVM0014983	1.3484	8.56347e-11	PF13091:PLD-like domain
	EVM0007646	1.3475	6.43069e-10	PF15035:Ciliary rootlet component, centrosome cohesion
	EVM0010644	1.3453	0.000880064	-
	EVM0001540	1.34492	3.45974e-15	PF04500:FLYWCH zinc finger domain
	EVM0017055	1.34259	0.00651008	PF00104:Ligand-binding domain of nuclear hormone receptor|PF00105:Zinc finger, C4 type (two domains)
	EVM0016971	1.3411	0.00404405	-
	EVM0006711	1.34051	1.33671e-09	PF15035:Ciliary rootlet component, centrosome cohesion
	EVM0008610	1.33999	1.53371e-09	PF05188:MutS domain II|PF05192:MutS domain III|PF00488:MutS domain V
	EVM0006693	1.33708	0.0061179	-
	EVM0014145	1.33383	0.0296301	PF13622:Thioesterase-like superfamily
	EVM0000511	1.33374	0.00140236	-
	EVM0005875	1.33019	1.54513e-11	PF00063:Myosin head (motor domain)
	EVM0000807	1.3298	0.0113482	PF03061:Thioesterase superfamily
	EVM0005115	1.32916	4.48331e-05	PF00104:Ligand-binding domain of nuclear hormone receptor|PF00105:Zinc finger, C4 type (two domains)
	EVM0008262	1.32911	0.000360018	-
	EVM0002506	1.32791	1.06294e-07	PF14995:Transmembrane protein
	EVM0000930	1.32168	8.75351e-06	PF00962:Adenosine/AMP deaminase
	EVM0006228	1.31848	6.84093e-15	PF03370:Carbohydrate/starch-binding module (family 21)
	EVM0009400	1.31028	3.09786e-08	PF13532:2OG-Fe(II) oxygenase superfamily
	EVM0009559	1.30697	2.67168e-05	PF13242:HAD-hyrolase-like|PF13344:Haloacid dehalogenase-like hydrolase
	EVM0004846	1.30689	0.00277147	PF01593:Flavin containing amine oxidoreductase
	EVM0012888	1.30688	0.000855951	-
	EVM0016119	1.30597	6.8956e-20	PF02146:Sir2 family
	EVM0000835	1.30556	2.54795e-12	-
	EVM0010668	1.30541	0.00469976	PF00069:Protein kinase domain
	EVM0001324	1.30309	0.00219078	PF01391:Collagen triple helix repeat (20 copies)|PF01484:Nematode cuticle collagen N-terminal domain
	EVM0008582	1.30049	1.62607e-08	PF01060:Transthyretin-like family
	EVM0012258	1.2965	4.62877e-06	PF02995:Protein of unknown function (DUF229)
	EVM0016717	1.2954	2.47352e-13	PF01467:Cytidylyltransferase-like
	EVM0007280	1.29427	3.97945e-15	PF03098:Animal haem peroxidase
	EVM0007875	1.29327	0.00051101	PF00019:Transforming growth factor beta like domain
	EVM0009646	1.29238	3.90144e-07	-
	EVM0014248	1.29043	0.000460738	PF00396:Granulin
	EVM0002591	1.28933	1.41363e-22	PF03357:Snf7
	EVM0007264	1.27797	0.00478227	PF00431:CUB domain|PF00754:F5/8 type C domain|PF02494:HYR domain|PF12947:EGF domain|PF07645:Calcium-binding EGF domain|PF00084:Sushi repeat (SCR repeat)|PF13385:Concanavalin A-like lectin/glucanases superfamily|PF07699:Putative ephrin-receptor like|PF00008:EGF-like domain
	EVM0002182	1.2779	2.49034e-07	PF00370:FGGY family of carbohydrate kinases, N-terminal domain
	EVM0004266	1.27774	0.00449501	PF12796:Ankyrin repeats (3 copies)|PF01734:Patatin-like phospholipase|PF13637:Ankyrin repeats (many copies)
	novel.464	1.27434	2.5799e-06	-
	EVM0008999	1.26824	0.0366728	-
	EVM0017244	1.26804	2.8028e-21	PF00169:PH domain
	EVM0007647	1.26784	5.22682e-10	PF06388:Protein of unknown function (DUF1075)
	EVM0003221	1.26782	1.55643e-05	PF00105:Zinc finger, C4 type (two domains)|PF00104:Ligand-binding domain of nuclear hormone receptor
	EVM0001639	1.26419	0.00265959	PF07714:Protein tyrosine kinase
	EVM0002076	1.26383	5.50549e-09	PF04752:ChaC-like protein
	EVM0005087	1.26373	1.02882e-13	-
	EVM0006938	1.26132	3.49254e-13	-
	novel.639	1.2613	9.44962e-05	PF10323:Serpentine type 7TM GPCR chemoreceptor Srv
	EVM0005157	1.26122	2.37696e-09	-
	EVM0004383	1.26108	0.00894378	-
	EVM0012395	1.25931	0.0034088	-
	EVM0004058	1.25875	0.0276066	-
	EVM0016093	1.25545	3.68149e-07	PF00474:Sodium:solute symporter family
	EVM0010650	1.25493	0.000362646	PF00106:short chain dehydrogenase
	novel.158	1.25372	3.52958e-06	-
	EVM0009906	1.25351	0.00970269	PF00149:Calcineurin-like phosphoesterase|PF14008:Iron/zinc purple acid phosphatase-like protein C|PF16656:Purple acid Phosphatase, N-terminal domain
	EVM0009858	1.25252	1.20276e-07	PF01363:FYVE zinc finger
	EVM0016531	1.24949	1.13546e-26	PF00335:Tetraspanin family
	novel.575	1.24934	2.97817e-05	PF00057:Low-density lipoprotein receptor domain class A
	novel.317	1.24509	0.0402272	-
	EVM0004603	1.24339	0.000348165	PF03982:Diacylglycerol acyltransferase
	EVM0015580	1.24033	2.83416e-11	PF13901:Putative zinc-RING and/or ribbon
	EVM0012192	1.23969	1.70425e-06	-
	EVM0006107	1.23663	0.00586569	-
	EVM0011724	1.23653	1.94084e-06	PF00069:Protein kinase domain
	EVM0012075	1.23569	2.412e-09	-
	EVM0010744	1.2351	4.72484e-18	PF01391:Collagen triple helix repeat (20 copies)|PF01484:Nematode cuticle collagen N-terminal domain
	novel.451	1.23394	0.000139791	PF01060:Transthyretin-like family
	EVM0017646	1.2321	0.000794112	PF00753:Metallo-beta-lactamase superfamily
	EVM0010930	1.22995	5.39299e-15	-
	EVM0010872	1.22947	7.49173e-17	PF00270:DEAD/DEAH box helicase
	EVM0008735	1.22811	0.0253587	PF07690:Major Facilitator Superfamily
	EVM0011492	1.2273	5.35508e-06	PF00031:Cystatin domain
	EVM0002201	1.22709	1.20727e-10	PF13920:Zinc finger, C3HC4 type (RING finger)
	EVM0011109	1.22262	5.22193e-11	PF03959:Serine hydrolase (FSH1)
	EVM0014874	1.21989	0.0420734	-
	EVM0017352	1.21661	0.0478528	PF01484:Nematode cuticle collagen N-terminal domain|PF01391:Collagen triple helix repeat (20 copies)
	EVM0001990	1.2155	1.48813e-07	-
	EVM0005554	1.21462	2.28573e-18	PF01484:Nematode cuticle collagen N-terminal domain
	EVM0003775	1.21408	0.013475	PF03357:Snf7
	EVM0012174	1.21189	4.01318e-05	PF00704:Glycosyl hydrolases family 18|PF01476:LysM domain|PF05938:Plant self-incompatibility protein S1
	EVM0015079	1.21133	0.00574653	PF00083:Sugar (and other) transporter
	EVM0001476	1.21014	5.45152e-09	PF00530:Scavenger receptor cysteine-rich domain
	novel.808	1.20833	0.000282405	PF00078:Reverse transcriptase (RNA-dependent DNA polymerase)
	EVM0012840	1.20664	1.75543e-07	PF03398:Regulator of Vps4 activity in the MVB pathway
	EVM0008669	1.20612	8.77902e-16	PF15313:Hexamethylene bis-acetamide-inducible protein
	EVM0010753	1.20451	1.56327e-06	-
	EVM0008391	1.20159	2.29198e-07	PF04893:Yip1 domain
	EVM0007380	1.20038	2.9976e-05	-
	EVM0016219	1.1985	0.0040831	PF16679:DNA replication factor Cdt1 C-terminal domain|PF08839:DNA replication factor CDT1 like
	EVM0012685	1.19626	0.011313	PF01521:Iron-sulphur cluster biosynthesis
	EVM0015392	1.19575	9.74402e-16	PF03564:Protein of unknown function (DUF1759)
	EVM0016925	1.19564	9.40745e-05	PF03951:Glutamine synthetase, beta-Grasp domain|PF00120:Glutamine synthetase, catalytic domain
	novel.574	1.19544	0.000281407	PF01060:Transthyretin-like family
	EVM0002040	1.19493	0.0489844	PF06918:Protein of unknown function (DUF1280)
	EVM0014822	1.19284	6.26303e-10	PF01546:Peptidase family M20/M25/M40|PF07687:Peptidase dimerisation domain
	EVM0001751	1.19082	2.93245e-15	PF07690:Major Facilitator Superfamily
	EVM0017640	1.19055	8.79484e-06	PF02493:MORN repeat|PF00415:Regulator of chromosome condensation (RCC1) repeat
	EVM0005509	1.19007	1.33845e-20	PF09607:Brinker DNA-binding domain
	EVM0015693	1.18883	1.00422e-05	PF01145:SPFH domain / Band 7 family
	EVM0014295	1.18882	0.00051101	-
	EVM0003869	1.18421	1.97941e-23	PF01391:Collagen triple helix repeat (20 copies)|PF01484:Nematode cuticle collagen N-terminal domain
	EVM0016036	1.1816	0.033775	-
	EVM0010265	1.17932	1.89481e-19	PF02045:CCAAT-binding transcription factor (CBF-B/NF-YA) subunit B
	EVM0012239	1.17876	1.32869e-17	PF00536:SAM domain (Sterile alpha motif)
	EVM0016052	1.1776	0.046253	PF00067:Cytochrome P450
	EVM0016791	1.17697	3.44543e-12	PF07851:TMPIT-like protein
	EVM0003777	1.17696	1.24971e-07	PF00105:Zinc finger, C4 type (two domains)|PF00104:Ligand-binding domain of nuclear hormone receptor
	EVM0007559	1.17678	0.0383303	-
	EVM0016990	1.17573	6.51588e-12	-
	EVM0003134	1.17368	0.00348621	PF02181:Formin Homology 2 Domain
	EVM0003101	1.17209	0.0156082	PF02887:Pyruvate kinase, alpha/beta domain|PF00224:Pyruvate kinase, barrel domain
	EVM0012498	1.17168	1.43887e-10	PF06487:Sin3 associated polypeptide p18 (SAP18)
	EVM0010780	1.17068	7.10125e-10	PF00787:PX domain
	EVM0013837	1.17002	0.0139217	-
	EVM0003584	1.16837	1.19116e-09	PF01060:Transthyretin-like family
	EVM0008870	1.16715	3.57446e-16	PF00595:PDZ domain (Also known as DHR or GLGF)|PF02828:L27 domain
	EVM0014416	1.16672	0.00414644	-
	EVM0013314	1.16633	3.24214e-23	PF03073:TspO/MBR family
	EVM0016032	1.16578	0.00174723	-
	novel.418	1.16492	0.0165295	-
	EVM0002100	1.16464	4.2089e-15	PF04116:Fatty acid hydroxylase superfamily|PF00173:Cytochrome b5-like Heme/Steroid binding domain
	EVM0014640	1.16457	0.0409508	PF03567:Sulfotransferase family
	EVM0015181	1.16262	2.89032e-10	PF13716:Divergent CRAL/TRIO domain|PF00620:RhoGAP domain
	EVM0014220	1.16258	1.04497e-18	PF06388:Protein of unknown function (DUF1075)|PF04588:Hypoxia induced protein conserved region
	EVM0006087	1.16167	2.60588e-06	PF01425:Amidase
	EVM0008950	1.1611	2.36974e-09	PF00149:Calcineurin-like phosphoesterase|PF00651:BTB/POZ domain
	EVM0015557	1.16003	0.00370628	-
	EVM0000723	1.15801	2.36854e-11	PF05327:RNA polymerase I specific transcription initiation factor RRN3
	EVM0005293	1.15396	5.97069e-23	PF00433:Protein kinase C terminal domain|PF00169:PH domain|PF00069:Protein kinase domain
	EVM0012272	1.15205	1.20398e-05	PF00337:Galactoside-binding lectin
	EVM0009562	1.1492	0.000293279	PF00248:Aldo/keto reductase family
	EVM0016390	1.14797	0.000527515	-
	EVM0001263	1.14725	3.87589e-06	PF01391:Collagen triple helix repeat (20 copies)|PF01484:Nematode cuticle collagen N-terminal domain
	EVM0002243	1.1467	1.27144e-22	PF01391:Collagen triple helix repeat (20 copies)|PF01484:Nematode cuticle collagen N-terminal domain
	EVM0006690	1.14579	2.03185e-05	PF12352:Snare region anchored in the vesicle membrane C-terminus
	EVM0002003	1.14568	0.0135933	PF00651:BTB/POZ domain
	EVM0013347	1.14561	0.00596793	PF00230:Major intrinsic protein
	EVM0008338	1.14118	0.00954581	-
	EVM0013844	1.13811	0.049281	-
	EVM0005601	1.13679	4.37276e-08	PF00254:FKBP-type peptidyl-prolyl cis-trans isomerase
	EVM0001382	1.13675	0.0280513	PF01391:Collagen triple helix repeat (20 copies)|PF01484:Nematode cuticle collagen N-terminal domain
	novel.748	1.13673	0.00625303	-
	EVM0005431	1.1358	7.81864e-06	PF07522:DNA repair metallo-beta-lactamase
	EVM0015119	1.13495	3.55392e-14	-
	EVM0015497	1.13473	0.0287876	PF10242:Lipoma HMGIC fusion partner-like protein
	EVM0001331	1.1332	4.93061e-11	PF00271:Helicase conserved C-terminal domain|PF07717:Oligonucleotide/oligosaccharide-binding (OB)-fold|PF00270:DEAD/DEAH box helicase|PF04408:Helicase associated domain (HA2)
	EVM0003514	1.13262	4.30151e-07	PF05773:RWD domain|PF16543:DRG Family Regulatory Proteins, Tma46
	EVM0013731	1.13235	0.0250756	-
	EVM0000278	1.13182	2.14542e-18	PF06553:BNIP3
	novel.459	1.13076	0.000203964	-
	EVM0008838	1.1283	1.27212e-07	PF00071:Ras family
	EVM0005953	1.1274	0.00652465	PF00620:RhoGAP domain|PF00130:Phorbol esters/diacylglycerol binding domain (C1 domain)
	EVM0012120	1.12696	0.000634322	PF01315:Aldehyde oxidase and xanthine dehydrogenase, a/b hammerhead domain|PF02738:Molybdopterin-binding domain of aldehyde dehydrogenase|PF00941:FAD binding domain in molybdopterin dehydrogenase|PF01799:[2Fe-2S] binding domain|PF00111:2Fe-2S iron-sulfur cluster binding domain
	EVM0000996	1.12679	1.2227e-07	-
	EVM0001794	1.1266	1.99622e-05	PF01549:ShK domain-like
	EVM0010947	1.12434	4.16206e-08	PF13621:Cupin-like domain|PF13673:Acetyltransferase (GNAT) domain
	EVM0002121	1.1243	1.50657e-08	PF10256:Golgin subfamily A member 7/ERF4 family
	EVM0016453	1.12384	4.35046e-10	PF02550:Acetyl-CoA hydrolase/transferase N-terminal domain|PF13336:Acetyl-CoA hydrolase/transferase C-terminal domain
	EVM0001383	1.12373	7.33549e-19	PF00035:Double-stranded RNA binding motif
	EVM0003090	1.12259	0.000854154	PF00635:MSP (Major sperm protein) domain
	EVM0006666	1.12127	0.0225712	-
	EVM0007245	1.12094	1.37408e-05	PF00501:AMP-binding enzyme
	EVM0004716	1.11947	0.0477765	PF10326:Serpentine type 7TM GPCR chemoreceptor Str
	EVM0007867	1.11945	0.00032892	PF00046:Homeobox domain
	EVM0013963	1.11794	7.87965e-06	PF13086:AAA domain|PF13087:AAA domain
	EVM0014197	1.11656	2.11055e-16	-
	EVM0007777	1.1099	0.0001352	PF07748:Glycosyl hydrolases family 38 C-terminal domain|PF09261:Alpha mannosidase middle domain|PF01074:Glycosyl hydrolases family 38 N-terminal domain
	EVM0013620	1.1098	4.24391e-14	PF01484:Nematode cuticle collagen N-terminal domain|PF02146:Sir2 family|PF01391:Collagen triple helix repeat (20 copies)
	EVM0008900	1.10865	7.81354e-07	PF13679:Methyltransferase domain
	EVM0008304	1.10842	0.0326319	-
	novel.710	1.10567	1.25715e-16	-
	EVM0017133	1.10485	7.61927e-19	PF01391:Collagen triple helix repeat (20 copies)
	EVM0005233	1.10269	9.16417e-05	-
	EVM0009995	1.09915	0.00276334	PF13445:RING-type zinc-finger
	EVM0008240	1.09915	1.08242e-05	PF01484:Nematode cuticle collagen N-terminal domain|PF01391:Collagen triple helix repeat (20 copies)
	EVM0012613	1.09903	0.00018529	PF01674:Lipase (class 2)
	EVM0002718	1.09836	1.98451e-09	-
	EVM0005492	1.09727	0.00508799	PF14214:Helitron helicase-like domain at N-terminus|PF05970:PIF1-like helicase
	EVM0008775	1.09686	8.60394e-08	PF02931:Neurotransmitter-gated ion-channel ligand binding domain
	EVM0013180	1.096	0.0342036	PF00104:Ligand-binding domain of nuclear hormone receptor|PF00105:Zinc finger, C4 type (two domains)
	EVM0010157	1.09593	0.00473401	-
	EVM0013996	1.09588	0.000102121	-
	EVM0009025	1.09525	1.30969e-05	-
	EVM0001424	1.09279	2.00875e-06	PF01715:IPP transferase
	EVM0000310	1.09225	2.72821e-16	PF05739:SNARE domain
	EVM0017487	1.09178	1.7441e-07	PF07707:BTB And C-terminal Kelch|PF00651:BTB/POZ domain
	EVM0006643	1.09157	1.0289e-10	PF00810:ER lumen protein retaining receptor
	EVM0012924	1.09153	1.97138e-11	PF02225:PA domain
	EVM0011055	1.09027	0.00134335	PF00005:ABC transporter|PF00664:ABC transporter transmembrane region
	EVM0017304	1.08745	0.00163671	PF01301:Glycosyl hydrolases family 35
	EVM0016892	1.08736	0.016648	-
	EVM0001586	1.08594	0.000652108	PF05938:Plant self-incompatibility protein S1|PF00704:Glycosyl hydrolases family 18
	EVM0008040	1.08517	1.49279e-16	PF00505:HMG (high mobility group) box|PF09011:HMG-box domain
	EVM0017409	1.08489	0.0404196	-
	EVM0012467	1.08278	0.00936122	PF12251:snRNA-activating protein of 50kDa MW C terminal
	EVM0000090	1.08094	0.000128268	PF02099:Josephin
	EVM0015594	1.07962	0.000225486	PF00083:Sugar (and other) transporter
	EVM0009382	1.07816	1.05017e-07	PF10172:Det1 complexing ubiquitin ligase
	EVM0009631	1.07802	2.67475e-18	-
	EVM0007535	1.07754	5.27128e-08	PF00316:Fructose-1-6-bisphosphatase, N-terminal domain
	EVM0011320	1.07617	0.000190767	-
	EVM0013071	1.07615	0.000106809	PF01951:Archease protein family (MTH1598/TM1083)
	novel.131	1.07571	0.00019263	-
	EVM0004025	1.07426	1.96921e-19	-
	EVM0004466	1.07281	0.00336213	PF01035:6-O-methylguanine DNA methyltransferase, DNA binding domain
	EVM0012666	1.07212	1.06219e-05	-
	EVM0000115	1.07115	0.00386115	-
	EVM0009157	1.06973	0.0182884	-
	EVM0012360	1.06652	1.09549e-07	PF02729:Aspartate/ornithine carbamoyltransferase, carbamoyl-P binding domain|PF00988:Carbamoyl-phosphate synthase small chain, CPSase domain|PF02142:MGS-like domain|PF02786:Carbamoyl-phosphate synthase L chain, ATP binding domain|PF01979:Amidohydrolase family|PF00185:Aspartate/ornithine carbamoyltransferase, Asp/Orn binding domain|PF02787:Carbamoyl-phosphate synthetase large chain, oligomerisatio…
	EVM0015005	1.06582	9.35541e-09	-
	EVM0002701	1.06432	3.40956e-15	PF07814:Wings apart-like protein regulation of heterochromatin
	EVM0006844	1.06364	1.30725e-07	PF01909:Nucleotidyltransferase domain|PF03828:Cid1 family poly A polymerase
	EVM0006188	1.06315	6.7496e-09	PF00160:Cyclophilin type peptidyl-prolyl cis-trans isomerase/CLD
	EVM0007411	1.0627	7.57391e-09	PF00982:Glycosyltransferase family 20
	EVM0013556	1.06073	0.0179224	PF13561:Enoyl-(Acyl carrier protein) reductase
	EVM0006984	1.0604	1.53067e-07	-
	EVM0015037	1.06017	0.00672186	-
	novel.291	1.0601	0.00513403	-
	EVM0007272	1.05928	0.0168137	PF00735:Septin
	EVM0009309	1.0588	1.66598e-05	PF00092:von Willebrand factor type A domain|PF00059:Lectin C-type domain
	EVM0005354	1.05823	2.74988e-08	PF02234:Cyclin-dependent kinase inhibitor
	EVM0013159	1.05806	0.000660034	-
	EVM0007509	1.05738	7.46211e-12	-
	EVM0011997	1.0547	2.48247e-06	-
	EVM0001393	1.05438	2.16992e-05	PF17171:Glutathione S-transferase, C-terminal domain|PF17172:Glutathione S-transferase N-terminal domain
	EVM0013161	1.05212	4.07034e-19	PF00125:Core histone H2A/H2B/H3/H4
	novel.945	1.05113	0.00214932	-
	EVM0015122	1.05113	1.88871e-06	PF01060:Transthyretin-like family
	novel.491	1.04978	0.0290401	-
	EVM0012617	1.04955	2.07172e-05	PF10277:Frag1/DRAM/Sfk1 family
	EVM0004909	1.04906	2.66495e-05	PF00703:Glycosyl hydrolases family 2|PF02836:Glycosyl hydrolases family 2, TIM barrel domain|PF02837:Glycosyl hydrolases family 2, sugar binding domain
	EVM0002884	1.04811	0.00366178	PF00083:Sugar (and other) transporter
	EVM0007790	1.04651	0.0205331	PF07714:Protein tyrosine kinase
	EVM0008843	1.04529	0.00405225	-
	EVM0009356	1.045	3.26059e-14	PF02174:PTB domain (IRS-1 type)
	EVM0005993	1.0444	0.00078886	-
	EVM0017125	1.04313	3.51876e-17	PF00955:HCO3- transporter family|PF07565:Band 3 cytoplasmic domain
	EVM0002827	1.04197	1.43766e-20	PF00648:Calpain family cysteine protease|PF01067:Calpain large subunit, domain III
	EVM0009488	1.04112	1.71253e-14	PF04588:Hypoxia induced protein conserved region
	EVM0001663	1.04044	5.12407e-06	PF16901:C-terminal domain of alpha-glycerophosphate oxidase|PF01266:FAD dependent oxidoreductase|PF13499:EF-hand domain pair
	EVM0017610	1.03827	4.68182e-08	-
	EVM0008384	1.03801	3.73586e-08	-
	EVM0008872	1.0366	0.0496265	-
	novel.701	1.036	2.08087e-06	-
	EVM0015337	1.03481	0.0386852	-
	EVM0012923	1.03389	3.37932e-13	PF00415:Regulator of chromosome condensation (RCC1) repeat|PF00643:B-box zinc finger|PF08005:PHR domain
	EVM0014752	1.03221	0.046052	-
	EVM0006176	1.03178	0.00021581	-
	EVM0010902	1.03174	0.000457051	PF02036:SCP-2 sterol transfer family|PF00106:short chain dehydrogenase
	EVM0017259	1.03038	0.020729	-
	EVM0014003	1.03012	5.35889e-05	PF00294:pfkB family carbohydrate kinase
	EVM0016461	1.03007	0.000434979	PF02171:Piwi domain|PF16488:Argonaute linker 2 domain|PF02170:PAZ domain
	EVM0000606	1.02916	0.0140225	-
	EVM0008298	1.02916	0.0458829	PF00375:Sodium:dicarboxylate symporter family
	EVM0010454	1.02891	0.0354373	PF00337:Galactoside-binding lectin
	EVM0016812	1.02891	8.21585e-15	PF04818:RNA polymerase II-binding domain.
	novel.535	1.02865	0.000320225	-
	EVM0006418	1.02829	2.05977e-05	PF06456:Arfaptin-like domain
	EVM0001760	1.02799	0.0266104	-
	EVM0003948	1.02763	9.35541e-09	PF03850:Transcription factor Tfb4
	EVM0002219	1.02535	1.48753e-09	PF00755:Choline/Carnitine o-acyltransferase|PF16484:Carnitine O-palmitoyltransferase N-terminus
	EVM0006611	1.02496	2.70986e-07	-
	EVM0004703	1.02391	5.45405e-09	PF00132:Bacterial transferase hexapeptide (six repeats)|PF00483:Nucleotidyl transferase
	EVM0016474	1.02286	5.26388e-05	PF00083:Sugar (and other) transporter
	EVM0015930	1.02192	0.000650538	PF01417:ENTH domain
	EVM0003644	1.02017	4.52116e-10	PF07690:Major Facilitator Superfamily
	EVM0005215	1.01993	1.14403e-08	-
	EVM0008991	1.01988	0.00208492	PF03489:Saposin-like type B, region 2
	EVM0014395	1.01948	0.0386771	PF08652:RAI1 like PD-(D/E)XK nuclease
	EVM0002887	1.01647	1.5526e-06	-
	EVM0011270	1.01618	0.014975	PF00106:short chain dehydrogenase
	EVM0012461	1.01606	0.000162837	PF02737:3-hydroxyacyl-CoA dehydrogenase, NAD binding domain
	EVM0016392	1.01473	6.39239e-09	PF07716:Basic region leucine zipper
	EVM0001096	1.01462	9.34011e-05	-
	EVM0000775	1.01458	0.0224287	PF00059:Lectin C-type domain
	EVM0005924	1.0127	0.013303	-
	EVM0004190	1.01193	0.00275552	PF00651:BTB/POZ domain
	EVM0003157	1.01179	1.90083e-09	-
	EVM0002216	1.01107	1.16638e-09	PF02234:Cyclin-dependent kinase inhibitor
	EVM0004403	1.00916	0.0213724	-
	EVM0014530	1.00808	1.04122e-10	PF07810:TMC domain
	EVM0002269	1.00764	0.000139592	-
	EVM0017326	1.00758	0.031617	-
	EVM0001633	1.00623	1.82774e-12	PF10601:LITAF-like zinc ribbon domain
	EVM0012091	1.00587	4.27278e-09	PF11977:Zc3h12a-like Ribonuclease NYN domain
	EVM0007038	1.0053	0.0014014	PF00083:Sugar (and other) transporter
	EVM0001066	1.00482	0.00439126	PF01682:DB module
	EVM0004159	1.00465	4.70229e-05	PF01060:Transthyretin-like family
	novel.970	1.00282	0.016648	-
	EVM0015914	1.00257	0.00041675	PF00069:Protein kinase domain
	EVM0000234	1.00173	6.30719e-10	-
	EVM0001740	1.00028	0.00416362	-
Down-regulated DEGs
	EVM0002892	-1.00014	1.45057e-05	-
	EVM0011642	-1.00016	0.00618351	-
	EVM0001681	-1.00025	0.000206027	PF04155:Ground-like domain
	EVM0004107	-1.00038	0.00151872	-
	EVM0000523	-1.00072	0.0372117	PF00328:Histidine phosphatase superfamily (branch 2)
	EVM0006557	-1.00111	0.0219271	PF00501:AMP-binding enzyme|PF13193:AMP-binding enzyme C-terminal domain
	EVM0014635	-1.00359	7.33946e-05	PF02931:Neurotransmitter-gated ion-channel ligand binding domain|PF02932:Neurotransmitter-gated ion-channel transmembrane region
	EVM0015720	-1.00435	0.0118111	-
	EVM0007305	-1.00519	6.31244e-05	PF00415:Regulator of chromosome condensation (RCC1) repeat|PF00069:Protein kinase domain
	EVM0016858	-1.00566	0.0107987	PF02931:Neurotransmitter-gated ion-channel ligand binding domain
	EVM0006823	-1.00601	6.56006e-07	-
	EVM0011150	-1.00607	9.50651e-05	-
	EVM0005089	-1.0069	0.00395525	PF00001:7 transmembrane receptor (rhodopsin family)
	EVM0003605	-1.00747	0.000463377	PF08840:BAAT / Acyl-CoA thioester hydrolase C terminal|PF04775:Acyl-CoA thioester hydrolase/BAAT N-terminal region
	EVM0015058	-1.00795	6.75995e-05	PF03227:Gamma interferon inducible lysosomal thiol reductase (GILT)
	EVM0015826	-1.00817	2.38428e-08	PF00095:WAP-type (Whey Acidic Protein) 'four-disulfide core'
	EVM0005698	-1.00863	7.30746e-10	PF02330:Mitochondrial glycoprotein
	EVM0001592	-1.00951	3.07602e-12	PF00041:Fibronectin type III domain|PF00102:Protein-tyrosine phosphatase
	EVM0002867	-1.01012	0.0309096	PF00001:7 transmembrane receptor (rhodopsin family)
	EVM0014452	-1.01015	1.98157e-08	PF00057:Low-density lipoprotein receptor domain class A|PF00431:CUB domain
	EVM0017572	-1.01045	3.34198e-05	-
	EVM0013319	-1.01049	0.0269103	-
	EVM0003758	-1.01051	3.36042e-09	PF00615:Regulator of G protein signaling domain
	EVM0000682	-1.01061	0.0409519	PF02752:Arrestin (or S-antigen), C-terminal domain
	EVM0013101	-1.01122	0.013589	-
	EVM0015285	-1.01218	1.47713e-05	PF00017:SH2 domain|PF00640:Phosphotyrosine interaction domain (PTB/PID)
	EVM0017117	-1.01302	0.000557705	PF13848:Thioredoxin-like domain|PF00085:Thioredoxin
	EVM0016486	-1.01303	0.0031383	-
	EVM0012866	-1.01324	0.000748839	PF13499:EF-hand domain pair
	EVM0016896	-1.01378	0.000336386	PF00001:7 transmembrane receptor (rhodopsin family)
	EVM0002415	-1.01384	1.19874e-05	PF03133:Tubulin-tyrosine ligase family
	EVM0014146	-1.01394	0.0175323	-
	EVM0002610	-1.01522	2.40165e-05	PF07714:Protein tyrosine kinase
	EVM0013443	-1.01722	0.000129578	-
	EVM0015507	-1.0219	3.29828e-05	PF00046:Homeobox domain
	EVM0005079	-1.02355	0.000157221	-
	EVM0014473	-1.02421	0.00793626	PF07885:Ion channel
	EVM0006911	-1.02443	1.36921e-06	PF00026:Eukaryotic aspartyl protease
	EVM0014596	-1.02515	0.0061179	PF00001:7 transmembrane receptor (rhodopsin family)
	EVM0004443	-1.02518	0.0109098	PF03407:Nucleotide-diphospho-sugar transferase
	EVM0006741	-1.02588	0.000231778	PF07690:Major Facilitator Superfamily
	EVM0009791	-1.02722	0.0131502	PF03567:Sulfotransferase family
	EVM0010707	-1.02809	1.76559e-07	PF00071:Ras family
	EVM0005383	-1.02824	6.02358e-05	PF00105:Zinc finger, C4 type (two domains)|PF00104:Ligand-binding domain of nuclear hormone receptor
	EVM0005738	-1.03028	0.00182478	PF01431:Peptidase family M13|PF05649:Peptidase family M13
	EVM0008600	-1.03066	0.00931793	PF04433:SWIRM domain|PF13450:NAD(P)-binding Rossmann-like domain
	EVM0009050	-1.03115	0.0143836	PF00149:Calcineurin-like phosphoesterase
	EVM0010305	-1.03257	0.0183728	-
	EVM0003562	-1.03601	0.0110246	PF10318:Serpentine type 7TM GPCR chemoreceptor Srh
	EVM0016993	-1.03622	9.88258e-07	-
	EVM0013974	-1.0368	0.000647113	PF13855:Leucine rich repeat
	EVM0000320	-1.037	6.02435e-10	-
	EVM0004951	-1.03701	3.73305e-07	PF13242:HAD-hyrolase-like
	EVM0001690	-1.03709	5.17424e-05	PF00104:Ligand-binding domain of nuclear hormone receptor|PF00105:Zinc finger, C4 type (two domains)
	novel.364	-1.03962	4.77527e-06	-
	EVM0017484	-1.04004	1.23309e-08	PF05033:Pre-SET motif|PF00856:SET domain
	EVM0016101	-1.04091	0.00146004	-
	EVM0007584	-1.04143	4.69155e-06	PF01033:Somatomedin B domain
	EVM0007835	-1.04268	0.0255634	PF02931:Neurotransmitter-gated ion-channel ligand binding domain|PF01764:Lipase (class 3)
	EVM0013624	-1.04429	0.0360779	PF02893:GRAM domain
	EVM0004501	-1.04473	0.000164109	PF01549:ShK domain-like
	EVM0014555	-1.04639	9.1009e-13	PF02140:Galactose binding lectin domain
	EVM0012993	-1.04732	0.00120738	PF00094:von Willebrand factor type D domain|PF06119:Nidogen-like|PF03782:AMOP domain
	EVM0007768	-1.04875	0.00168977	PF10292:Serpentine type 7TM GPCR receptor class ab chemoreceptor
	EVM0005389	-1.04915	0.000549647	-
	EVM0011354	-1.04927	5.45152e-09	PF00001:7 transmembrane receptor (rhodopsin family)
	EVM0011324	-1.04964	0.0472522	PF00057:Low-density lipoprotein receptor domain class A
	EVM0012966	-1.0497	5.65683e-05	PF02752:Arrestin (or S-antigen), C-terminal domain|PF00339:Arrestin (or S-antigen), N-terminal domain
	EVM0014120	-1.04986	0.000889569	-
	EVM0014711	-1.04992	7.56886e-05	PF10591:Secreted protein acidic and rich in cysteine Ca binding region|PF00086:Thyroglobulin type-1 repeat
	EVM0000204	-1.05029	5.52444e-05	-
	EVM0007973	-1.0503	0.00122787	-
	EVM0011130	-1.05031	0.0151055	PF00106:short chain dehydrogenase
	EVM0011240	-1.05034	0.0139217	-
	EVM0001825	-1.05035	0.00175717	PF05823:Nematode fatty acid retinoid binding protein (Gp-FAR-1)
	EVM0007902	-1.05062	0.000744029	PF02931:Neurotransmitter-gated ion-channel ligand binding domain|PF02932:Neurotransmitter-gated ion-channel transmembrane region
	EVM0011224	-1.0511	4.03108e-13	-
	EVM0002691	-1.05128	0.000573138	PF03189:Otopetrin
	EVM0004872	-1.0527	9.47985e-05	PF13520:Amino acid permease
	EVM0012711	-1.05284	0.00405581	-
	novel.113	-1.05299	0.0383922	PF10328:Serpentine type 7TM GPCR chemoreceptor Srx
	EVM0014687	-1.05347	0.000633136	PF10204:Dual oxidase maturation factor
	EVM0015311	-1.05416	3.38479e-20	PF12739:ER-Golgi trafficking TRAPP I complex 85 kDa subunit
	EVM0003970	-1.05542	0.000452398	PF02932:Neurotransmitter-gated ion-channel transmembrane region|PF02931:Neurotransmitter-gated ion-channel ligand binding domain
	novel.96	-1.05542	3.1548e-08	PF05640:Na,K-Atpase Interacting protein
	EVM0001083	-1.05583	9.77087e-05	PF00134:Cyclin, N-terminal domain
	EVM0016722	-1.05604	0.00851868	PF00481:Protein phosphatase 2C
	EVM0002146	-1.0562	3.4326e-06	-
	EVM0011698	-1.05692	0.000103035	PF04493:Endonuclease V|PF03155:ALG6, ALG8 glycosyltransferase family
	EVM0012940	-1.05701	0.000581459	-
	EVM0015438	-1.05835	4.40388e-07	PF00090:Thrombospondin type 1 domain
	EVM0006171	-1.05865	0.0499674	-
	EVM0017355	-1.05903	2.74036e-11	PF00085:Thioredoxin|PF04777:Erv1 / Alr family
	novel.183	-1.05915	0.000148477	-
	EVM0004392	-1.06036	2.78466e-07	-
	EVM0008280	-1.06086	0.000574397	-
	EVM0014688	-1.06223	0.00378198	PF00057:Low-density lipoprotein receptor domain class A|PF00051:Kringle domain|PF00530:Scavenger receptor cysteine-rich domain|PF00024:PAN domain|PF00089:Trypsin
	EVM0012109	-1.06262	0.00188311	PF00581:Rhodanese-like domain
	EVM0002292	-1.06312	2.51021e-08	-
	novel.233	-1.06363	0.00745853	-
	novel.108	-1.06383	0.031839	PF01731:Arylesterase
	EVM0003002	-1.06384	4.23536e-10	PF13520:Amino acid permease
	EVM0011407	-1.06501	8.87739e-08	PF17172:Glutathione S-transferase N-terminal domain|PF17171:Glutathione S-transferase, C-terminal domain
	novel.492	-1.06527	0.0251037	PF10292:Serpentine type 7TM GPCR receptor class ab chemoreceptor
	EVM0009182	-1.06706	0.0384783	-
	EVM0017169	-1.06768	0.00913061	PF05822:Pyrimidine 5'-nucleotidase (UMPH-1)
	EVM0003945	-1.06789	0.000201138	-
	EVM0012960	-1.06871	0.00407159	PF00105:Zinc finger, C4 type (two domains)|PF00104:Ligand-binding domain of nuclear hormone receptor
	EVM0004238	-1.06915	0.000233894	PF07690:Major Facilitator Superfamily
	EVM0003106	-1.06993	9.49591e-15	PF01145:SPFH domain / Band 7 family
	EVM0006502	-1.07007	7.15098e-09	PF00291:Pyridoxal-phosphate dependent enzyme
	EVM0003322	-1.07125	9.71107e-08	PF00710:Asparaginase, N-terminal|PF12796:Ankyrin repeats (3 copies)
	EVM0011115	-1.07146	7.379e-05	-
	EVM0015579	-1.07336	0.00118139	PF00001:7 transmembrane receptor (rhodopsin family)
	EVM0006320	-1.07529	6.07345e-05	PF16526:C-terminal leucine zipper domain of cyclic nucleotide-gated channels|PF00520:Ion transport protein|PF00027:Cyclic nucleotide-binding domain
	EVM0005416	-1.07637	1.15001e-06	PF00069:Protein kinase domain
	novel.617	-1.07928	0.0116401	-
	EVM0000192	-1.08005	0.00330295	-
	EVM0013436	-1.08079	0.0384075	PF01094:Receptor family ligand binding region|PF00211:Adenylate and Guanylate cyclase catalytic domain|PF07714:Protein tyrosine kinase
	EVM0001759	-1.08103	0.00216932	PF03188:Eukaryotic cytochrome b561
	EVM0001321	-1.08123	0.000191886	PF00024:PAN domain
	EVM0006132	-1.08141	0.00751529	PF00067:Cytochrome P450
	EVM0016451	-1.08287	1.1649e-06	PF10323:Serpentine type 7TM GPCR chemoreceptor Srv
	EVM0016968	-1.08319	3.7395e-05	-
	EVM0000095	-1.08407	1.7441e-07	-
	EVM0008996	-1.08456	0.0168739	PF01030:Receptor L domain
	EVM0001219	-1.08888	2.57561e-07	PF10223:Uncharacterized conserved protein (DUF2181)
	EVM0003355	-1.09091	0.00108653	PF01400:Astacin (Peptidase family M12A)
	EVM0003541	-1.09195	0.0067966	-
	EVM0001057	-1.09369	6.76665e-05	-
	EVM0003217	-1.09449	2.08087e-06	PF00307:Calponin homology (CH) domain
	EVM0002549	-1.0955	0.000114757	PF00069:Protein kinase domain
	EVM0002766	-1.09748	2.46907e-18	PF01145:SPFH domain / Band 7 family
	EVM0008922	-1.09953	0.0287703	PF00503:G-protein alpha subunit
	EVM0007942	-1.10004	0.0155709	PF00650:CRAL/TRIO domain
	novel.61	-1.10145	1.903e-05	PF14529:Endonuclease-reverse transcriptase|PF00078:Reverse transcriptase (RNA-dependent DNA polymerase)
	EVM0009027	-1.10198	0.00982934	PF00105:Zinc finger, C4 type (two domains)|PF00104:Ligand-binding domain of nuclear hormone receptor
	EVM0013049	-1.10247	0.0123676	PF05649:Peptidase family M13|PF01431:Peptidase family M13
	EVM0002408	-1.10385	0.00324924	-
	EVM0012092	-1.10408	2.89905e-06	-
	EVM0004334	-1.10431	5.22183e-06	-
	EVM0010326	-1.10726	1.53944e-11	PF01753:MYND finger
	EVM0006757	-1.10788	6.48122e-09	PF01549:ShK domain-like|PF01400:Astacin (Peptidase family M12A)
	EVM0016141	-1.10932	0.0176944	-
	EVM0002139	-1.11104	0.00176527	PF02931:Neurotransmitter-gated ion-channel ligand binding domain|PF02932:Neurotransmitter-gated ion-channel transmembrane region
	EVM0010950	-1.11111	5.38465e-05	-
	EVM0000503	-1.11305	4.13155e-06	PF07177:Neuralized
	EVM0001962	-1.11307	5.97475e-06	PF07690:Major Facilitator Superfamily
	EVM0011479	-1.11389	9.21585e-05	-
	EVM0006074	-1.11398	0.00108261	-
	EVM0004938	-1.11446	6.86535e-05	PF12937:F-box-like
	EVM0016103	-1.1154	0.000976073	PF10328:Serpentine type 7TM GPCR chemoreceptor Srx
	EVM0000808	-1.11551	0.000152408	PF09404:Eukaryotic protein of unknown function (DUF2003)
	EVM0009865	-1.11623	0.00117239	-
	EVM0002528	-1.1167	9.2253e-10	-
	EVM0015739	-1.11876	0.0159628	PF00812:Ephrin
	EVM0015183	-1.11886	3.56176e-05	PF02263:Guanylate-binding protein, N-terminal domain
	EVM0013255	-1.11966	0.00313343	PF00001:7 transmembrane receptor (rhodopsin family)
	EVM0010451	-1.12108	7.77027e-07	-
	EVM0000608	-1.1212	2.16168e-08	-
	EVM0013299	-1.12228	0.00241623	PF01266:FAD dependent oxidoreductase
	novel.373	-1.12278	0.033775	-
	EVM0013217	-1.12281	0.000384145	PF00514:Armadillo/beta-catenin-like repeat|PF16186:Atypical Arm repeat|PF01749:Importin beta binding domain
	novel.239	-1.12387	0.00109071	-
	EVM0014476	-1.12435	0.0179964	PF00001:7 transmembrane receptor (rhodopsin family)
	EVM0005547	-1.12484	0.00561763	PF07714:Protein tyrosine kinase|PF00211:Adenylate and Guanylate cyclase catalytic domain|PF01094:Receptor family ligand binding region
	novel.3	-1.12761	0.0259439	-
	EVM0011591	-1.1278	0.0201447	-
	EVM0016814	-1.13047	0.0229	-
	EVM0004988	-1.13108	1.67834e-06	PF03385:STELLO glycosyltransferases
	EVM0007664	-1.13121	0.0137091	PF00001:7 transmembrane receptor (rhodopsin family)
	EVM0000986	-1.13126	0.000402514	PF00001:7 transmembrane receptor (rhodopsin family)
	EVM0006591	-1.13175	0.00865132	PF02932:Neurotransmitter-gated ion-channel transmembrane region|PF02931:Neurotransmitter-gated ion-channel ligand binding domain
	EVM0011756	-1.13232	2.98089e-07	-
	novel.948	-1.13256	0.0253997	-
	EVM0003215	-1.13383	1.61339e-09	-
	EVM0011305	-1.13396	3.78253e-06	-
	EVM0016260	-1.1361	3.90144e-07	PF00858:Amiloride-sensitive sodium channel
	EVM0005422	-1.13743	9.58483e-07	-
	EVM0001538	-1.13745	0.00512412	PF00852:Glycosyltransferase family 10 (fucosyltransferase) C-term|PF17039:Fucosyltransferase, N-terminal
	EVM0017113	-1.13831	0.00875543	-
	EVM0000462	-1.13957	0.0146555	PF00001:7 transmembrane receptor (rhodopsin family)
	EVM0013534	-1.1402	1.53733e-08	-
	EVM0017165	-1.14275	8.89436e-12	-
	EVM0000517	-1.14287	1.08196e-19	PF01248:Ribosomal protein L7Ae/L30e/S12e/Gadd45 family
	EVM0010433	-1.14355	0.0177036	PF00278:Pyridoxal-dependent decarboxylase, C-terminal sheet domain|PF02784:Pyridoxal-dependent decarboxylase, pyridoxal binding domain
	EVM0012605	-1.14434	3.78295e-06	PF00011:Hsp20/alpha crystallin family
	EVM0002438	-1.14697	0.000964586	-
	EVM0016979	-1.14793	0.0483122	-
	EVM0004760	-1.14893	2.63406e-12	-
	EVM0011038	-1.14909	0.000182149	PF01431:Peptidase family M13|PF05649:Peptidase family M13
	EVM0003286	-1.14971	0.000175503	PF07885:Ion channel
	EVM0012321	-1.15229	1.12123e-06	PF00246:Zinc carboxypeptidase|PF02244:Carboxypeptidase activation peptide
	EVM0008172	-1.15262	9.619e-17	-
	EVM0008419	-1.15366	1.15773e-07	PF00640:Phosphotyrosine interaction domain (PTB/PID)
	EVM0005571	-1.15368	0.00070655	PF00201:UDP-glucoronosyl and UDP-glucosyl transferase
	EVM0000888	-1.15443	0.0419074	PF02535:ZIP Zinc transporter
	EVM0010776	-1.15449	5.00731e-05	-
	EVM0000832	-1.1546	0.00143727	-
	EVM0017467	-1.15733	0.000535258	PF10318:Serpentine type 7TM GPCR chemoreceptor Srh
	novel.420	-1.15742	5.66371e-05	-
	EVM0004850	-1.1576	0.00091896	PF00149:Calcineurin-like phosphoesterase|PF02118:Srg family chemoreceptor
	EVM0009621	-1.1589	0.00109252	PF00001:7 transmembrane receptor (rhodopsin family)
	EVM0012714	-1.1624	1.47741e-08	PF08409:Domain of unknown function (DUF1736)|PF00515:Tetratricopeptide repeat|PF13424:Tetratricopeptide repeat
	EVM0006365	-1.16323	4.11278e-09	PF00001:7 transmembrane receptor (rhodopsin family)
	EVM0002863	-1.16352	0.000217464	PF02931:Neurotransmitter-gated ion-channel ligand binding domain
	EVM0000685	-1.16386	2.14165e-08	PF02244:Carboxypeptidase activation peptide|PF00246:Zinc carboxypeptidase
	EVM0002089	-1.16424	0.0265082	PF01484:Nematode cuticle collagen N-terminal domain|PF01391:Collagen triple helix repeat (20 copies)
	EVM0005856	-1.16817	0.0150202	PF10277:Frag1/DRAM/Sfk1 family
	EVM0006988	-1.17129	2.53331e-07	-
	EVM0014424	-1.17138	6.58115e-05	PF07162:Ciliary basal body-associated, B9 protein
	EVM0006766	-1.17369	0.00840516	-
	EVM0012148	-1.17593	0.0293687	-
	EVM0013532	-1.17645	5.69193e-05	PF00589:Phage integrase family
	EVM0015674	-1.17768	3.95213e-06	-
	EVM0015548	-1.17795	0.022872	PF00860:Permease family
	EVM0008028	-1.17906	0.000407787	-
	EVM0005506	-1.17956	0.0129558	PF10324:Serpentine type 7TM GPCR chemoreceptor Srw
	EVM0002914	-1.18304	0.000319724	PF07885:Ion channel
	EVM0017325	-1.18388	3.36042e-09	PF00100:Zona pellucida-like domain
	novel.461	-1.18567	0.00105092	-
	novel.162	-1.18637	0.0120329	-
	EVM0010757	-1.18831	0.000923729	-
	novel.122	-1.19071	0.0368199	PF10853:Protein of unknown function (DUF2650)
	EVM0012534	-1.19081	0.0224566	PF01073:3-beta hydroxysteroid dehydrogenase/isomerase family
	EVM0004071	-1.19139	1.46971e-06	PF00001:7 transmembrane receptor (rhodopsin family)
	EVM0007515	-1.19141	0.000182214	PF10324:Serpentine type 7TM GPCR chemoreceptor Srw
	EVM0016617	-1.19277	1.23802e-05	PF03953:Tubulin C-terminal domain|PF00091:Tubulin/FtsZ family, GTPase domain
	EVM0015606	-1.19388	0.0463149	-
	EVM0009934	-1.19465	0.028127	-
	EVM0010041	-1.19674	0.00184086	PF13896:Glycosyl-transferase for dystroglycan
	EVM0005477	-1.19958	0.0417003	PF00069:Protein kinase domain
	EVM0001908	-1.19959	0.0137527	PF03314:Protein of unknown function, DUF273
	EVM0017544	-1.20035	6.0516e-06	PF03360:Glycosyltransferase family 43
	novel.168	-1.201	0.00342376	-
	novel.762	-1.2013	0.00203439	-
	EVM0015051	-1.20217	0.0120796	-
	EVM0013022	-1.20285	2.74311e-11	PF01151:GNS1/SUR4 family
	EVM0002606	-1.20317	0.00591095	PF07857:Transmembrane family, TMEM144 of transporters
	EVM0006208	-1.20433	2.90289e-07	PF00226:DnaJ domain|PF00085:Thioredoxin
	EVM0008389	-1.20591	0.0255209	PF01966:HD domain
	EVM0004576	-1.20648	0.000586437	PF00001:7 transmembrane receptor (rhodopsin family)
	EVM0012006	-1.20672	7.11326e-06	-
	novel.601	-1.20881	0.00900095	-
	EVM0016197	-1.20917	0.00814549	-
	EVM0008146	-1.21215	0.0282015	PF00083:Sugar (and other) transporter
	EVM0002072	-1.21239	0.0438002	-
	EVM0009767	-1.21609	0.000203964	-
	EVM0012370	-1.21957	6.33136e-05	PF10601:LITAF-like zinc ribbon domain
	EVM0010781	-1.22005	2.26174e-16	-
	EVM0007489	-1.22086	0.000648874	PF00733:Asparagine synthase|PF13537:Glutamine amidotransferase domain
	EVM0003684	-1.22106	7.95043e-09	PF00157:Pou domain - N-terminal to homeobox domain|PF00046:Homeobox domain
	EVM0011920	-1.22276	0.00258411	PF06653:Tight junction protein, Claudin-like
	EVM0012064	-1.22404	0.0454799	-
	EVM0013602	-1.22425	0.000909144	-
	EVM0002628	-1.22444	8.64514e-05	PF02932:Neurotransmitter-gated ion-channel transmembrane region|PF02931:Neurotransmitter-gated ion-channel ligand binding domain
	novel.138	-1.22641	0.000823852	PF03125:C. elegans Sre G protein-coupled chemoreceptor
	EVM0003238	-1.22703	9.30051e-09	PF00092:von Willebrand factor type A domain
	novel.923	-1.22889	0.000959642	-
	EVM0014313	-1.23073	1.28363e-05	-
	EVM0012764	-1.23263	1.79255e-05	-
	EVM0002811	-1.23514	5.83136e-05	PF02932:Neurotransmitter-gated ion-channel transmembrane region|PF02931:Neurotransmitter-gated ion-channel ligand binding domain
	EVM0003484	-1.23553	3.67663e-10	-
	EVM0016285	-1.23652	0.000451262	-
	novel.742	-1.23666	0.0251655	-
	EVM0001934	-1.23719	1.66482e-12	PF00104:Ligand-binding domain of nuclear hormone receptor|PF07914:Protein of unknown function (DUF1679)|PF00105:Zinc finger, C4 type (two domains)
	EVM0005461	-1.23769	7.8004e-07	-
	novel.23	-1.23851	1.14558e-05	-
	EVM0014806	-1.23913	2.21807e-12	-
	EVM0004263	-1.2409	9.46912e-07	PF01549:ShK domain-like
	EVM0001953	-1.24127	1.79255e-05	PF03399:SAC3/GANP family
	EVM0004352	-1.24143	3.54624e-05	PF01757:Acyltransferase family
	EVM0005857	-1.24229	3.637e-06	-
	EVM0013646	-1.24245	4.50046e-09	-
	EVM0006906	-1.2433	0.00185908	PF11838:ERAP1-like C-terminal domain|PF01433:Peptidase family M1 domain
	EVM0007585	-1.24478	0.00557515	PF03055:Retinal pigment epithelial membrane protein
	EVM0001427	-1.2469	2.34164e-06	PF03489:Saposin-like type B, region 2
	novel.545	-1.24804	4.65991e-06	-
	EVM0004015	-1.24906	0.0298232	PF10318:Serpentine type 7TM GPCR chemoreceptor Srh
	EVM0012385	-1.2529	8.55632e-10	PF07714:Protein tyrosine kinase|PF02019:WIF domain
	EVM0012383	-1.25346	0.0104927	PF17175:Modulator of levamisole receptor-1
	EVM0006843	-1.25677	7.02316e-05	-
	EVM0011012	-1.25815	0.000911538	PF05640:Na,K-Atpase Interacting protein
	EVM0001335	-1.25942	0.000347101	PF00413:Matrixin
	EVM0014214	-1.26078	9.25511e-08	-
	EVM0012944	-1.26272	0.00622633	PF00017:SH2 domain|PF00640:Phosphotyrosine interaction domain (PTB/PID)
	EVM0001521	-1.26449	1.52866e-07	PF00858:Amiloride-sensitive sodium channel
	EVM0011098	-1.2645	0.0271204	-
	EVM0003632	-1.26589	0.00369199	-
	EVM0006727	-1.26721	1.89248e-08	PF01549:ShK domain-like
	novel.460	-1.26835	0.0491457	PF10323:Serpentine type 7TM GPCR chemoreceptor Srv
	EVM0007961	-1.26996	1.98192e-07	-
	novel.102	-1.2754	0.00334226	PF00782:Dual specificity phosphatase, catalytic domain
	EVM0005163	-1.2774	4.9484e-06	PF13855:Leucine rich repeat
	EVM0006439	-1.27837	6.1992e-07	PF01762:Galactosyltransferase
	EVM0013136	-1.27849	3.27916e-06	-
	EVM0010815	-1.28071	0.00299793	PF00852:Glycosyltransferase family 10 (fucosyltransferase) C-term
	EVM0012492	-1.2809	0.00488073	-
	EVM0011970	-1.28592	0.0433348	PF00104:Ligand-binding domain of nuclear hormone receptor|PF00105:Zinc finger, C4 type (two domains)
	EVM0017213	-1.28621	0.011984	-
	EVM0004303	-1.28637	0.0159188	PF00059:Lectin C-type domain
	EVM0005598	-1.28678	0.00350265	PF00059:Lectin C-type domain
	EVM0005438	-1.29206	9.80058e-15	PF08161:NUC173 domain
	EVM0015251	-1.29208	0.0003126	-
	EVM0007291	-1.29256	1.27212e-07	PF00291:Pyridoxal-phosphate dependent enzyme
	EVM0002124	-1.29259	0.000647113	-
	EVM0011013	-1.29307	3.7481e-05	PF00155:Aminotransferase class I and II
	EVM0005742	-1.29341	0.000182962	PF01764:Lipase (class 3)
	EVM0002429	-1.29506	1.05109e-06	PF00278:Pyridoxal-dependent decarboxylase, C-terminal sheet domain|PF02784:Pyridoxal-dependent decarboxylase, pyridoxal binding domain
	EVM0005672	-1.29895	0.000729247	PF00001:7 transmembrane receptor (rhodopsin family)
	EVM0000084	-1.29949	0.042573	-
	EVM0005899	-1.30155	3.14781e-05	PF03006:Haemolysin-III related
	EVM0003540	-1.30359	0.0472784	-
	EVM0009816	-1.30439	0.00025722	PF00106:short chain dehydrogenase
	EVM0001399	-1.30622	0.00958574	PF00001:7 transmembrane receptor (rhodopsin family)
	EVM0014830	-1.30765	0.00138432	PF07714:Protein tyrosine kinase|PF00059:Lectin C-type domain|PF00017:SH2 domain
	EVM0010538	-1.30847	0.0205952	-
	EVM0006348	-1.31181	7.99724e-11	PF10154:Uncharacterized conserved protein (DUF2362)
	EVM0009361	-1.31199	0.00800886	PF14534:Domain of unknown function (DUF4440)
	EVM0001796	-1.3133	0.0142129	PF01553:Acyltransferase
	EVM0003222	-1.31672	2.42433e-07	PF07914:Protein of unknown function (DUF1679)
	EVM0009741	-1.31711	0.000360868	PF02932:Neurotransmitter-gated ion-channel transmembrane region|PF02931:Neurotransmitter-gated ion-channel ligand binding domain
	EVM0010422	-1.31723	0.017934	PF01762:Galactosyltransferase
	EVM0010172	-1.31756	1.61872e-06	-
	EVM0000190	-1.31833	2.12176e-08	PF00001:7 transmembrane receptor (rhodopsin family)
	EVM0011947	-1.31982	0.0477588	-
	EVM0006401	-1.32007	6.98751e-05	-
	EVM0015260	-1.32038	2.58774e-08	PF05497:Destabilase
	EVM0006782	-1.32138	0.00377128	PF10204:Dual oxidase maturation factor
	novel.490	-1.32381	0.0030608	-
	EVM0002840	-1.32465	0.0368261	-
	novel.79	-1.32754	4.17141e-14	-
	EVM0003620	-1.33018	0.0157487	PF14884:Type I membrane glycoproteins cell-cell fusogen
	EVM0003627	-1.33323	7.16214e-11	PF02931:Neurotransmitter-gated ion-channel ligand binding domain|PF02932:Neurotransmitter-gated ion-channel transmembrane region
	EVM0004193	-1.33488	0.00393517	-
	EVM0005426	-1.3357	3.19564e-06	PF00852:Glycosyltransferase family 10 (fucosyltransferase) C-term|PF17039:Fucosyltransferase, N-terminal
	EVM0007463	-1.3357	0.000891073	PF01094:Receptor family ligand binding region|PF00211:Adenylate and Guanylate cyclase catalytic domain|PF07714:Protein tyrosine kinase
	EVM0014698	-1.33634	0.0385941	PF00201:UDP-glucoronosyl and UDP-glucosyl transferase
	EVM0001554	-1.33813	1.30969e-07	PF03619:Organic solute transporter Ostalpha
	EVM0016302	-1.33866	8.24418e-09	PF01805:Surp module|PF09750:Alternative splicing regulator
	novel.879	-1.34019	0.0155498	PF10326:Serpentine type 7TM GPCR chemoreceptor Str
	EVM0011343	-1.34235	2.54695e-05	PF00085:Thioredoxin
	EVM0016755	-1.34656	0.000194634	PF01963:TraB family
	EVM0015092	-1.34674	8.21433e-15	PF06747:CHCH domain
	EVM0001300	-1.34964	3.42848e-08	PF12937:F-box-like
	EVM0001996	-1.35091	0.0101267	-
	EVM0009132	-1.3515	0.00107646	PF10292:Serpentine type 7TM GPCR receptor class ab chemoreceptor
	EVM0001035	-1.35219	1.41263e-07	PF03188:Eukaryotic cytochrome b561
	EVM0007756	-1.35265	0.000135613	PF00201:UDP-glucoronosyl and UDP-glucosyl transferase
	EVM0015793	-1.35419	3.49968e-07	PF14884:Type I membrane glycoproteins cell-cell fusogen
	EVM0007573	-1.35426	2.3174e-15	-
	EVM0015909	-1.35442	0.000728328	-
	EVM0012379	-1.35451	0.00757925	-
	EVM0009537	-1.35492	3.54624e-05	PF05978:Ion channel regulatory protein UNC-93
	EVM0000340	-1.36157	0.000169277	-
	EVM0006656	-1.36477	2.16205e-05	PF10292:Serpentine type 7TM GPCR receptor class ab chemoreceptor
	EVM0006777	-1.36655	2.89448e-05	PF00083:Sugar (and other) transporter
	EVM0005507	-1.36742	0.000386807	PF01549:ShK domain-like
	EVM0007083	-1.36789	0.00938032	-
	EVM0014951	-1.36796	0.00976247	PF02118:Srg family chemoreceptor
	EVM0012855	-1.37082	0.0219515	PF00292:'Paired box' domain|PF00046:Homeobox domain
	EVM0014545	-1.37149	0.0060533	PF07701:Heme NO binding associated|PF00211:Adenylate and Guanylate cyclase catalytic domain|PF07714:Protein tyrosine kinase|PF01094:Receptor family ligand binding region
	EVM0010376	-1.37187	0.00179914	-
	EVM0007903	-1.37199	4.22174e-05	-
	EVM0008941	-1.37459	0.0367879	PF00854:POT family
	novel.606	-1.37679	3.50262e-14	-
	EVM0003883	-1.37801	2.18375e-05	PF02319:E2F/DP family winged-helix DNA-binding domain
	EVM0006064	-1.37883	4.23089e-22	-
	EVM0017085	-1.37912	7.39973e-12	-
	EVM0009458	-1.38028	0.000351093	-
	novel.133	-1.38152	2.37068e-06	-
	EVM0002174	-1.38279	0.031851	PF10277:Frag1/DRAM/Sfk1 family
	EVM0008942	-1.38581	0.000349554	-
	EVM0011291	-1.38791	2.17334e-10	-
	EVM0014751	-1.38881	5.42541e-05	PF10328:Serpentine type 7TM GPCR chemoreceptor Srx
	EVM0016955	-1.39101	0.0230395	PF00328:Histidine phosphatase superfamily (branch 2)
	EVM0000066	-1.39104	1.24108e-05	PF00939:Sodium:sulfate symporter transmembrane region
	EVM0016464	-1.3937	0.0107473	PF02931:Neurotransmitter-gated ion-channel ligand binding domain
	EVM0010871	-1.39462	1.22782e-05	PF14625:Lustrin, cysteine-rich repeated domain|PF00753:Metallo-beta-lactamase superfamily
	EVM0010047	-1.39547	0.00281376	PF12799:Leucine Rich repeats (2 copies)|PF13855:Leucine rich repeat
	EVM0010402	-1.39565	0.00112711	-
	EVM0003158	-1.39857	4.9343e-06	PF00059:Lectin C-type domain
	EVM0002024	-1.39974	4.63083e-06	PF00046:Homeobox domain
	EVM0008565	-1.40013	1.62941e-08	PF07690:Major Facilitator Superfamily
	EVM0008578	-1.40404	0.00669626	PF00001:7 transmembrane receptor (rhodopsin family)
	EVM0004812	-1.40696	5.75638e-05	PF03098:Animal haem peroxidase
	EVM0006588	-1.40841	0.000133948	-
	EVM0004608	-1.41603	0.00258692	PF07690:Major Facilitator Superfamily
	EVM0015984	-1.41654	1.23961e-06	-
	EVM0016284	-1.41889	0.0025608	PF10318:Serpentine type 7TM GPCR chemoreceptor Srh
	EVM0013140	-1.41948	0.0289391	PF16366:Cytoplasmic polyadenylation element-binding protein ZZ domain|PF16367:RNA recognition motif
	EVM0014766	-1.42187	7.47778e-07	-
	EVM0007395	-1.42349	0.00900095	PF00092:von Willebrand factor type A domain
	novel.214	-1.42475	0.0440193	-
	EVM0010449	-1.42486	0.000485823	PF03125:C. elegans Sre G protein-coupled chemoreceptor
	EVM0006258	-1.4255	0.00310882	PF00105:Zinc finger, C4 type (two domains)|PF00104:Ligand-binding domain of nuclear hormone receptor
	EVM0014559	-1.42566	3.67335e-11	-
	EVM0017335	-1.43178	6.77192e-07	PF02931:Neurotransmitter-gated ion-channel ligand binding domain|PF02932:Neurotransmitter-gated ion-channel transmembrane region
	EVM0004500	-1.44304	0.00591876	PF07162:Ciliary basal body-associated, B9 protein
	EVM0010003	-1.44324	4.01829e-08	PF07994:Myo-inositol-1-phosphate synthase|PF01658:Myo-inositol-1-phosphate synthase
	EVM0014764	-1.4438	7.27125e-07	-
	EVM0015069	-1.4484	0.00518271	PF01008:Initiation factor 2 subunit family
	EVM0006459	-1.44893	1.37613e-07	PF08241:Methyltransferase domain
	EVM0006322	-1.4518	1.35174e-05	-
	EVM0009703	-1.45242	0.000194881	PF13383:Methyltransferase domain
	EVM0013402	-1.45312	0.00514369	PF00059:Lectin C-type domain
	EVM0003045	-1.45538	0.00144908	-
	EVM0012581	-1.45585	0.000901636	-
	novel.726	-1.45787	0.0355138	PF00743:Flavin-binding monooxygenase-like
	EVM0004825	-1.45926	2.38217e-08	PF13520:Amino acid permease|PF13906:C-terminus of AA_permease
	novel.524	-1.46012	2.05849e-07	PF02485:Core-2/I-Branching enzyme
	EVM0014986	-1.46408	0.000885934	PF06579:Caenorhabditis elegans ly-6-related protein
	EVM0011798	-1.4652	5.35083e-06	PF00685:Sulfotransferase domain
	EVM0000708	-1.46805	0.00106691	PF01757:Acyltransferase family
	EVM0002685	-1.46848	1.39704e-06	-
	EVM0009903	-1.47255	4.10912e-14	PF00536:SAM domain (Sterile alpha motif)
	EVM0004415	-1.47818	1.97046e-06	PF00105:Zinc finger, C4 type (two domains)|PF00104:Ligand-binding domain of nuclear hormone receptor
	EVM0008934	-1.48028	2.08964e-13	PF00264:Common central domain of tyrosinase
	EVM0014562	-1.48529	1.52356e-06	PF02932:Neurotransmitter-gated ion-channel transmembrane region|PF02931:Neurotransmitter-gated ion-channel ligand binding domain
	EVM0015871	-1.4865	0.000989806	PF00001:7 transmembrane receptor (rhodopsin family)
	EVM0001755	-1.48908	0.00383235	PF16622:zinc-finger C2H2-type
	EVM0015572	-1.4894	0.0332259	PF02931:Neurotransmitter-gated ion-channel ligand binding domain
	EVM0014819	-1.4897	0.0171515	-
	EVM0003423	-1.4937	5.03475e-05	-
	EVM0005675	-1.4978	0.014082	PF07701:Heme NO binding associated|PF01094:Receptor family ligand binding region|PF00211:Adenylate and Guanylate cyclase catalytic domain|PF07714:Protein tyrosine kinase
	EVM0007986	-1.50348	1.33588e-06	PF00001:7 transmembrane receptor (rhodopsin family)
	EVM0006299	-1.5073	6.90166e-10	-
	EVM0011309	-1.5151	0.0425346	PF00858:Amiloride-sensitive sodium channel
	EVM0005396	-1.51736	2.50328e-08	PF02931:Neurotransmitter-gated ion-channel ligand binding domain|PF02932:Neurotransmitter-gated ion-channel transmembrane region
	EVM0015490	-1.51799	5.97475e-06	PF01073:3-beta hydroxysteroid dehydrogenase/isomerase family
	EVM0014608	-1.51954	5.73256e-07	-
	EVM0004683	-1.51956	3.26241e-08	PF00083:Sugar (and other) transporter
	novel.150	-1.52398	1.31474e-18	PF14534:Domain of unknown function (DUF4440)
	EVM0007374	-1.5297	0.0280513	-
	EVM0012446	-1.52973	0.00843235	PF04500:FLYWCH zinc finger domain
	EVM0004847	-1.52983	0.000513066	-
	EVM0004278	-1.5312	0.00290844	PF03360:Glycosyltransferase family 43
	EVM0008630	-1.53168	0.00433783	PF05050:Methyltransferase FkbM domain
	EVM0003315	-1.53315	4.9343e-06	-
	EVM0008161	-1.53347	1.09062e-07	-
	EVM0004149	-1.54356	0.0240233	PF02931:Neurotransmitter-gated ion-channel ligand binding domain
	EVM0008796	-1.54379	9.08908e-05	-
	EVM0001519	-1.54745	0.000189968	-
	EVM0014412	-1.54931	0.04104	-
	EVM0014518	-1.55061	0.00582773	PF02214:BTB/POZ domain
	EVM0017483	-1.55292	0.0365963	PF13520:Amino acid permease
	EVM0011661	-1.55297	0.00104947	PF14780:Domain of unknown function (DUF4477)
	EVM0000642	-1.55461	0.03133	PF02485:Core-2/I-Branching enzyme
	EVM0015077	-1.55589	5.38868e-17	PF00538:linker histone H1 and H5 family
	EVM0017381	-1.55594	2.89402e-20	PF00069:Protein kinase domain
	EVM0009658	-1.55641	0.0487203	-
	EVM0012164	-1.55646	0.000126877	-
	EVM0008851	-1.56325	5.18571e-25	PF14534:Domain of unknown function (DUF4440)|PF07690:Major Facilitator Superfamily
	EVM0004955	-1.56589	0.000348499	PF01030:Receptor L domain
	EVM0005809	-1.56749	2.57211e-08	PF00538:linker histone H1 and H5 family
	EVM0010070	-1.56999	1.87536e-16	PF00092:von Willebrand factor type A domain
	EVM0016666	-1.57358	2.09466e-09	-
	EVM0003715	-1.5751	0.00214495	-
	EVM0003370	-1.57534	5.97069e-23	PF01490:Transmembrane amino acid transporter protein
	EVM0000975	-1.57549	1.2356e-05	-
	EVM0013749	-1.58268	0.00376431	-
	EVM0009270	-1.58385	0.00413272	PF00858:Amiloride-sensitive sodium channel|PF00008:EGF-like domain
	EVM0003751	-1.58519	0.0257987	PF01770:Reduced folate carrier
	EVM0004950	-1.58607	5.91111e-21	PF00538:linker histone H1 and H5 family
	EVM0008494	-1.58829	0.00751529	PF10321:Serpentine type 7TM GPCR chemoreceptor Srt
	EVM0011476	-1.59271	2.80752e-05	-
	EVM0001637	-1.59522	0.00574413	-
	EVM0002116	-1.60386	2.33778e-10	-
	EVM0012397	-1.60701	0.000680085	PF00292:'Paired box' domain|PF00046:Homeobox domain
	EVM0000987	-1.60705	2.27561e-09	PF09335:SNARE associated Golgi protein
	EVM0014569	-1.60988	1.69111e-14	-
	EVM0016745	-1.61059	1.79792e-11	PF00858:Amiloride-sensitive sodium channel
	EVM0014289	-1.62153	8.74183e-08	PF01490:Transmembrane amino acid transporter protein
	EVM0001117	-1.62331	0.0136009	-
	EVM0007007	-1.62468	5.01075e-05	-
	novel.995	-1.62602	0.000596772	-
	EVM0009624	-1.62826	0.00184861	PF00014:Kunitz/Bovine pancreatic trypsin inhibitor domain
	EVM0011767	-1.62847	1.4375e-10	-
	EVM0014838	-1.62983	2.89402e-20	PF00538:linker histone H1 and H5 family
	EVM0007429	-1.63092	8.1108e-12	PF04127:DNA / pantothenate metabolism flavoprotein
	EVM0013403	-1.63401	1.41484e-05	PF00075:RNase H
	EVM0003135	-1.64106	0.0131459	PF00026:Eukaryotic aspartyl protease
	EVM0005823	-1.64706	0.0418629	-
	EVM0005362	-1.64723	0.0383695	PF10328:Serpentine type 7TM GPCR chemoreceptor Srx
	EVM0004509	-1.65279	3.68909e-21	PF00538:linker histone H1 and H5 family
	EVM0007583	-1.65294	0.0061179	-
	EVM0002536	-1.65781	2.36063e-07	-
	EVM0003769	-1.66579	1.34319e-15	PF00538:linker histone H1 and H5 family
	EVM0000249	-1.66785	4.19954e-09	-
	EVM0012574	-1.67517	0.00824778	PF01529:DHHC palmitoyltransferase
	EVM0003604	-1.67536	6.30123e-11	PF00005:ABC transporter
	EVM0011288	-1.67542	1.804e-06	PF00001:7 transmembrane receptor (rhodopsin family)
	EVM0000151	-1.68253	8.32362e-06	-
	EVM0016323	-1.68535	7.83506e-08	PF07885:Ion channel
	EVM0014308	-1.68767	0.026418	-
	EVM0010810	-1.69146	8.84852e-11	PF03189:Otopetrin
	novel.407	-1.696	0.00528525	-
	novel.812	-1.70205	0.000243984	PF02118:Srg family chemoreceptor|PF10326:Serpentine type 7TM GPCR chemoreceptor Str|PF10323:Serpentine type 7TM GPCR chemoreceptor Srv
	EVM0012030	-1.71547	0.00753003	PF00010:Helix-loop-helix DNA-binding domain
	EVM0004113	-1.71829	8.87527e-15	PF00005:ABC transporter|PF00664:ABC transporter transmembrane region
	EVM0012834	-1.71985	1.72134e-20	-
	EVM0013882	-1.72743	0.0152833	-
	EVM0003385	-1.73734	0.000471078	PF00413:Matrixin|PF00045:Hemopexin
	EVM0013366	-1.73926	8.36432e-11	PF01234:NNMT/PNMT/TEMT family
	novel.868	-1.74195	0.00495981	-
	EVM0010466	-1.743	0.00173113	PF06441:Epoxide hydrolase N terminus
	EVM0013969	-1.7504	9.4218e-08	PF03137:Organic Anion Transporter Polypeptide (OATP) family
	EVM0011898	-1.7506	6.2881e-05	-
	EVM0005456	-1.75371	0.0142984	PF00005:ABC transporter|PF12698:ABC-2 family transporter protein
	EVM0007481	-1.76538	8.71512e-12	PF00538:linker histone H1 and H5 family
	EVM0012587	-1.76562	0.00236175	PF02319:E2F/DP family winged-helix DNA-binding domain
	novel.696	-1.76894	0.00449337	-
	EVM0008881	-1.77003	3.50285e-15	PF02171:Piwi domain
	EVM0007630	-1.77127	0.0181123	PF00852:Glycosyltransferase family 10 (fucosyltransferase) C-term
	EVM0003102	-1.77218	8.39856e-20	PF01658:Myo-inositol-1-phosphate synthase|PF07994:Myo-inositol-1-phosphate synthase
	EVM0002241	-1.77494	3.25044e-07	-
	EVM0001016	-1.78122	2.67858e-05	-
	EVM0012308	-1.78328	5.01665e-21	PF00188:Cysteine-rich secretory protein family
	EVM0004124	-1.78825	5.33581e-05	PF06083:Interleukin-17
	EVM0014478	-1.7883	1.83799e-11	PF03098:Animal haem peroxidase
	EVM0007848	-1.79221	2.84617e-10	-
	EVM0005618	-1.79676	1.93142e-20	PF00538:linker histone H1 and H5 family
	EVM0005912	-1.80211	0.021804	PF01564:Spermine/spermidine synthase domain
	EVM0012374	-1.80306	7.21206e-12	PF07885:Ion channel
	EVM0000611	-1.80726	8.05797e-11	-
	EVM0006948	-1.81162	0.00222491	-
	EVM0011696	-1.81211	1.7441e-07	PF02408:CUB-like domain
	EVM0016897	-1.81468	0.000406819	-
	EVM0011677	-1.82014	0.000558577	-
	EVM0000681	-1.82136	0.000448789	-
	EVM0000369	-1.8265	4.40625e-10	PF01073:3-beta hydroxysteroid dehydrogenase/isomerase family
	EVM0010358	-1.83158	2.23455e-08	-
	EVM0009069	-1.83563	0.0219554	PF10318:Serpentine type 7TM GPCR chemoreceptor Srh
	EVM0006508	-1.83797	3.60888e-08	-
	EVM0000116	-1.84089	0.00961041	PF03125:C. elegans Sre G protein-coupled chemoreceptor
	EVM0006627	-1.8413	7.69758e-17	PF00005:ABC transporter|PF00664:ABC transporter transmembrane region
	EVM0017088	-1.84621	1.47253e-05	PF00059:Lectin C-type domain
	EVM0006495	-1.84899	0.00706861	-
	EVM0006587	-1.85293	2.06697e-08	-
	novel.29	-1.86262	0.00683111	-
	EVM0003749	-1.86319	3.18949e-10	PF00094:von Willebrand factor type D domain|PF01826:Trypsin Inhibitor like cysteine rich domain
	EVM0009152	-1.86369	0.000648263	PF07172:Glycine rich protein family
	EVM0009047	-1.8684	3.86907e-06	-
	EVM0014544	-1.8693	1.7457e-06	PF00024:PAN domain
	EVM0011540	-1.87139	0.000141341	-
	EVM0012552	-1.8856	0.00328268	PF10323:Serpentine type 7TM GPCR chemoreceptor Srv
	EVM0006573	-1.88892	0.000125987	PF00106:short chain dehydrogenase
	EVM0007111	-1.89232	0.0115417	-
	EVM0012634	-1.89475	0.0332957	PF03732:Retrotransposon gag protein
	EVM0003127	-1.90329	1.27501e-11	-
	EVM0015235	-1.90369	0.00163097	-
	EVM0015087	-1.90516	1.66578e-05	-
	EVM0002725	-1.91271	0.00320351	PF10323:Serpentine type 7TM GPCR chemoreceptor Srv
	novel.90	-1.91418	4.99436e-09	-
	EVM0015159	-1.92152	0.00462627	-
	EVM0009106	-1.95056	7.24616e-10	PF17351:Family of unknown function (DUF5380)
	EVM0001183	-1.95117	0.000139107	-
	EVM0010436	-1.95377	2.16673e-14	-
	novel.59	-1.96066	0.0308892	-
	EVM0010499	-1.96557	0.00233598	-
	EVM0005592	-1.96663	5.00263e-21	PF10179:Uncharacterised conserved protein (DUF2369)
	EVM0006306	-1.96865	1.48046e-13	PF00538:linker histone H1 and H5 family
	novel.719	-1.96958	3.65183e-05	-
	EVM0015364	-1.97213	0.00889022	PF02995:Protein of unknown function (DUF229)
	EVM0010680	-1.98012	0.0386189	PF00751:DM DNA binding domain
	EVM0014327	-1.99544	1.56291e-05	PF00282:Pyridoxal-dependent decarboxylase conserved domain
	EVM0010530	-2.00424	0.0421093	-
	EVM0005576	-2.01418	2.2181e-07	PF07676:WD40-like Beta Propeller Repeat
	EVM0016127	-2.03723	0.00416454	PF02931:Neurotransmitter-gated ion-channel ligand binding domain|PF02932:Neurotransmitter-gated ion-channel transmembrane region
	EVM0015628	-2.03988	2.59698e-07	PF00743:Flavin-binding monooxygenase-like
	novel.954	-2.04118	2.61172e-08	PF00665:Integrase core domain
	EVM0007882	-2.05414	0.016608	PF10323:Serpentine type 7TM GPCR chemoreceptor Srv
	EVM0008696	-2.06125	3.19443e-05	-
	EVM0003907	-2.06399	0.00501327	PF00169:PH domain
	novel.745	-2.06754	0.000680404	-
	EVM0008809	-2.06953	1.82762e-19	-
	EVM0011084	-2.16036	0.0356539	-
	EVM0008553	-2.16806	0.000158209	PF03189:Otopetrin
	EVM0013456	-2.17389	0.027062	-
	EVM0016872	-2.18051	0.000608602	PF12971:Alpha-N-acetylglucosaminidase (NAGLU) N-terminal domain|PF05089:Alpha-N-acetylglucosaminidase (NAGLU) tim-barrel domain|PF12972:Alpha-N-acetylglucosaminidase (NAGLU) C-terminal domain
	EVM0007507	-2.19124	6.17461e-05	-
	EVM0011983	-2.19221	2.04854e-08	-
	EVM0014892	-2.19483	0.0038038	-
	EVM0007893	-2.2495	0.0224566	PF00209:Sodium:neurotransmitter symporter family
	EVM0008132	-2.25726	0.0318312	PF05970:PIF1-like helicase|PF14214:Helitron helicase-like domain at N-terminus
	EVM0008366	-2.26263	0.000181793	-
	EVM0009705	-2.27857	3.56607e-08	-
	EVM0007082	-2.28128	0.0245242	-
	EVM0009355	-2.32559	0.0085354	PF03125:C. elegans Sre G protein-coupled chemoreceptor
	EVM0003626	-2.33415	0.000365096	-
	EVM0002114	-2.34428	0.0207116	PF00916:Sulfate permease family|PF01740:STAS domain
	novel.178	-2.35347	0.0486397	PF10320:Serpentine type 7TM GPCR chemoreceptor Srsx
	EVM0007809	-2.36144	0.00685478	-
	EVM0012662	-2.38918	0.00064318	PF02118:Srg family chemoreceptor
	EVM0011335	-2.39161	0.00491944	PF00858:Amiloride-sensitive sodium channel
	novel.499	-2.40503	2.04407e-10	PF10326:Serpentine type 7TM GPCR chemoreceptor Str
	EVM0009802	-2.4298	0.0333709	PF06441:Epoxide hydrolase N terminus
	EVM0013554	-2.44746	9.36816e-17	-
	EVM0015933	-2.45377	1.74349e-05	PF00635:MSP (Major sperm protein) domain
	EVM0017011	-2.47775	3.29182e-16	PF07676:WD40-like Beta Propeller Repeat
	novel.929	-2.48153	0.0409389	-
	EVM0017447	-2.48174	4.15028e-11	-
	EVM0000609	-2.48885	0.0267062	PF00083:Sugar (and other) transporter
	EVM0010586	-2.53163	0.000628462	PF01477:PLAT/LH2 domain
	EVM0009997	-2.53165	5.71035e-11	-
	novel.275	-2.57361	0.00960778	-
	EVM0008157	-2.59938	0.0479877	-
	EVM0016096	-2.61902	1.9157e-14	-
	EVM0011078	-2.63163	2.48795e-11	PF00743:Flavin-binding monooxygenase-like
	EVM0014423	-2.6342	0.00173113	-
	EVM0002861	-2.67077	1.20151e-05	-
	novel.463	-2.67184	2.60807e-13	-
	EVM0013211	-2.68732	0.0128666	-
	EVM0008638	-2.69793	0.00120909	PF02931:Neurotransmitter-gated ion-channel ligand binding domain
	EVM0016423	-2.73719	0.0195371	-
	EVM0012927	-2.74569	9.1353e-07	PF01733:Nucleoside transporter
	EVM0008822	-2.79383	0.0160194	-
	EVM0002760	-2.8134	2.54309e-09	PF10320:Serpentine type 7TM GPCR chemoreceptor Srsx
	EVM0010009	-2.82216	0.000512111	-
	EVM0013875	-2.82295	6.3654e-05	-
	EVM0014880	-2.84991	8.74917e-06	-
	EVM0014508	-2.89558	0.000137079	PF00751:DM DNA binding domain
	novel.140	-2.8978	0.0250166	PF10327:Serpentine type 7TM GPCR chemoreceptor Sri
	EVM0012740	-2.92728	0.0345428	PF01764:Lipase (class 3)
	EVM0011241	-2.96137	0.000512111	-
	EVM0008744	-3.00076	4.39469e-35	PF14749:Acyl-coenzyme A oxidase N-terminal|PF02770:Acyl-CoA dehydrogenase, middle domain|PF01756:Acyl-CoA oxidase
	EVM0001645	-3.01851	2.73029e-11	-
	EVM0014161	-3.10972	0.022691	-
	EVM0003795	-3.12269	2.75221e-06	-
	EVM0014815	-3.15501	0.0251392	-
	EVM0013658	-3.16461	1.67863e-14	-
	EVM0015607	-3.20234	5.0282e-06	PF00105:Zinc finger, C4 type (two domains)|PF00104:Ligand-binding domain of nuclear hormone receptor
	EVM0007606	-3.35958	4.45289e-07	-
	EVM0007201	-3.39796	5.50549e-09	PF00069:Protein kinase domain
	novel.732	-3.46979	0.0402541	PF03567:Sulfotransferase family
	EVM0013539	-3.55346	0.0407379	-
	EVM0004946	-3.70347	2.25215e-06	-
	EVM0002721	-3.94243	0.0434118	PF01757:Acyltransferase family
	EVM0000441	-3.97979	0.0424133	-
	EVM0006464	-3.98641	0.00879374	-
	novel.683	-4.18473	0.00843235	PF10320:Serpentine type 7TM GPCR chemoreceptor Srsx
	novel.829	-4.68658	0.00613352	PF10318:Serpentine type 7TM GPCR chemoreceptor Srh
	EVM0006978	-4.8004	0.0139433	-
	novel.188	-4.85707	0.0144593	-
	novel.361	-5.04495	1.80744e-05	-
	EVM0006734	-5.09087	0.00156195	PF00059:Lectin C-type domain
	EVM0003717	-5.42701	0.00184857	-
