# Supplementary material for: Genome-Wide Transcriptional Responses of Marine Nematode Litoditis marina to Hyposaline and Hypersaline Stresses
Source: Front Physiol. 2021 May 4;12:672099. doi: 10.3389/fphys.2021.672099 (PMC8129518; doi:10.3389/fphys.2021.672099)
Supplement: Supplementary file 3 [file Table_3.XLSX]

## Sheet: Sheet1
			Fold change by RNA-seq#	Fold change by qPCR*	Correlation analysis
0.3% vs 3%	0.3% vs 3%	EVM0003534	3.09667	2.55033	Pearson R	0.9423
		EVM0007411	5.19	3.80267	95% confidence interval	0.8811 to 0.9724
		EVM0000190	0.583333	0.527333	P value (two-tailed)	< 0.0001
		EVM0013383	0.5	0.469333	P value summary	***
		EVM0009741	0.263333	0.326333	Is the correlation significant? (alpha=0.05)	Yes
		EVM0012843	0.583333	0.631	R squared	0.8878
		EVM0015448	0.5	0.621
		EVM0010018	0.62	0.469667
		EVM0004010	0.47	0.443667
		EVM0012374	0.496667	0.724667
		EVM0013022	3.07	3.50367
		EVM0001302	2.47333	1.26467
		EVM0007116	1.81333	1.38867
		EVM0002243	0.916667	1.01467
		EVM0005554	0.863333	0.818
6% vs 3%	6% vs 3%	EVM0003534	3.17	3.45533
		EVM0007411	2.09333	1.48267
		EVM0000190	0.4	0.452333
		EVM0013383	0.516667	0.400667
		EVM0009741	0.4	0.413
		EVM0012843	0.51	0.771333
		EVM0015448	0.633333	0.724
		EVM0010018	0.583333	0.592333
		EVM0004010	0.523333	0.711
		EVM0012374	0.283333	0.466333
		EVM0013022	0.436667	0.454667
		EVM0001302	0.67	0.569
		EVM0007116	0.636667	0.719333
		EVM0002243	2.22	2.69333
		EVM0005554	2.33	1.91067
	#: Fold change indicates the average ratio of three biological replicates for each treatment group (0.3%, 6%, as indicated) to the control group (3%) based on FPKM value.
	*: Fold change indicates the average ratio of three biological replicates for each treatment group (0.3%, 6%, as indicated) to the control group (3%) calculated by the delta delta Ct method.
