# Supplementary material for: Genome-Wide Transcriptional Responses of Marine Nematode Litoditis marina to Hyposaline and Hypersaline Stresses
Source: Front Physiol. 2021 May 4;12:672099. doi: 10.3389/fphys.2021.672099 (PMC8129518; doi:10.3389/fphys.2021.672099)
Supplement: Supplementary file 4 [file Table_4.XLSX]

## Sheet: Supplementary file 4
	gene_id	0.3% vs 3%_log2FoldChange	0.3% vs 3%_padj	6% vs 3%_log2FoldChange	6% vs 3%_padj	gene_description
heat-shock protein genes
	EVM0007565	2.81641	6.85022e-06	2.3587	0.000315567	PF00011:Hsp20/alpha crystallin family
	EVM0014560	2.41833	2.5966e-06	2.016	0.000159674	PF00011:Hsp20/alpha crystallin family
	EVM0000341	2.23497	5.17664e-17	4.04809	1.55909e-64	PF00012:Hsp70 protein
	EVM0002470	2.18749	4.57307e-07	1.43804	0.0018542	PF00011:Hsp20/alpha crystallin family
	EVM0013313	1.96608	6.02488e-12	2.50897	1.99273e-20	PF00011:Hsp20/alpha crystallin family
	EVM0013523	1.74094	2.94845e-13	3.875	1.4085e-100	PF00012:Hsp70 protein
	EVM0013510	1.64415	1.60627e-08	2.47534	6.98293e-20	PF00011:Hsp20/alpha crystallin family
	EVM0001898	1.39316	2.11777e-23	1.35583	5.04768e-21	PF00011:Hsp20/alpha crystallin family
	EVM0002741	1.23221	2.89245e-21	2.15441	1.82922e-64	PF10853:Protein of unknown function (DUF2650)|PF00011:Hsp20/alpha crystallin family
	EVM0009587	0.364854	0.0247023	0.531429	0.00119039	PF00183:Hsp90 protein|PF02518:Histidine kinase-, DNA gyrase B-, and HSP90-like ATPase
proteasome related genes
	EVM0008549	2.40296	1.60768e-21	1.77775	1.86643e-11	PF00112:Papain family cysteine protease
	EVM0017236	1.89384	7.11867e-13	0.723716	0.0191618	PF08127:Peptidase family C1 propeptide|PF00112:Papain family cysteine protease
	EVM0009492	1.25551	1.69496e-10	0.99857	7.27125e-07	PF08246:Cathepsin propeptide inhibitor domain (I29)|PF00112:Papain family cysteine protease
	EVM0006647	1.00968	0.0241559	1.50735	0.000174123	PF00014:Kunitz/Bovine pancreatic trypsin inhibitor domain
	EVM0003290	0.95605	8.20093e-05	0.829436	0.00199569	-
	EVM0017529	0.901202	7.66924e-07	2.24643	3.70613e-45	PF00226:DnaJ domain|PF01556:DnaJ C terminal domain
	EVM0011346	0.795502	0.0012397	0.603898	0.0245817	PF00255:Glutathione peroxidase
	EVM0005730	0.793925	2.08125e-08	0.983206	3.9424e-10	PF00651:BTB/POZ domain
	EVM0001982	0.785789	0.00104498	0.778639	0.0025817	PF00179:Ubiquitin-conjugating enzyme
	EVM0010114	0.721775	0.00015272	0.576473	0.00347435	PF00179:Ubiquitin-conjugating enzyme
	EVM0015174	0.710392	0.00130075	0.729988	0.0010757	PF00179:Ubiquitin-conjugating enzyme
	EVM0004493	0.643973	0.0075355	0.770195	0.00135622	PF07992:Pyridine nucleotide-disulphide oxidoreductase|PF02852:Pyridine nucleotide-disulphide oxidoreductase, dimerisation domain
	EVM0015241	0.622547	0.000192809	0.694217	1.69759e-05	PF08246:Cathepsin propeptide inhibitor domain (I29)|PF00112:Papain family cysteine protease|PF00031:Cystatin domain
	EVM0007263	0.599662	4.24043e-05	0.613916	6.8925e-05	PF14324:PINIT domain|PF02891:MIZ/SP-RING zinc finger
	EVM0005234	0.52514	0.00169117	0.492799	0.00855586	PF08375:Proteasome regulatory subunit C-terminal|PF01399:PCI domain
	EVM0003981	0.522983	1.19162e-05	0.356158	0.0104511	PF01399:PCI domain
	EVM0007389	0.507517	0.000902629	0.404939	0.0221171	PF01399:PCI domain
	EVM0005349	0.443169	0.00174647	0.9533	2.25651e-12	PF11919:Domain of unknown function (DUF3437)|PF16507:Proteasome-substrate-size regulator, mid region
	EVM0014674	0.364748	0.0299378	0.375355	0.0446204	PF00004:ATPase family associated with various cellular activities (AAA)
	EVM0015197	0.355707	0.0215835	0.960242	6.45423e-12	PF13414:TPR repeat|PF12895:Anaphase-promoting complex, cyclosome, subunit 3|PF14559:Tetratricopeptide repeat
